# Supplementary material for: Somatic copy number alteration predicts clinical benefit of lung adenocarcinoma patients treated with cytokine-induced killer plus chemotherapy
Source: Cancer Gene Ther. 2022 Jan 12;29(8-9):1153–9. doi: 10.1038/s41417-021-00422-5 (PMC9395268; doi:10.1038/s41417-021-00422-5)
Supplement: Supplementary file 2 — Supplementary table 1 [file 41417_2021_422_MOESM2_ESM.xlsx]

## Sheet: NSCLC
The SCNA level of NSCLC patients
Number	SCNA	Subtype
1	18	LUAD
2	25	LUAD
3	32	LUSC
4	46	LUAD
5	66	LUAD
6	144	LUAD
7	178	LUAD
8	211	LUSC
9	249	LUSC
10	273	LUAD
11	371	LUSC
12	686	LUSC
13	689	LUAD
14	838	LUSC
15	905	LUSC
16	927	LUAD
17	1168	LUSC
18	1290	LUAD
19	1371	LUAD
20	1519	LUSC
21	1544	LUAD
22	1557	LUAD
23	1788	LUSC
24	1848	LUAD
25	2221	LUAD
26	2345	LUAD
27	2464	LUSC
28	2766	LUSC
29	3053	LUAD
30	3188	LUAD
31	3572	LUAD
32	3598	LUSC
33	3758	LUAD
34	3819	LUAD
35	3933	LUSC
36	4169	LUAD
37	4198	LUSC
38	4321	LUSC
39	5502	LUAD
40	6368	LUAD
41	6824	LUAD
42	8974	LUSC
43	8987	LUAD
44	9135	LUSC
45	12074	LUAD
