# Supplementary material for: Somatic copy number alteration predicts clinical benefit of lung adenocarcinoma patients treated with cytokine-induced killer plus chemotherapy
Source: Cancer Gene Ther. 2022 Jan 12;29(8-9):1153–9. doi: 10.1038/s41417-021-00422-5 (PMC9395268; doi:10.1038/s41417-021-00422-5)
Supplement: Supplementary file 3 — Supplementary table 2 [file 41417_2021_422_MOESM3_ESM.xlsx]

## Sheet: genenameFPKM
RNA sequencing data of LUAD patients
gene	Patinet 2	Patinet 20	Patinet 22	Patinet 31	Patinet 36	Patinet 42	Patinet 43	Patinet 50
A1BG	0.186155	0.425687	0.180241	0.316971	0.706025	0.413349	0.179217	0.354124
A1BG-AS1	0.788225	2.80472	0.726844	4.10301	0.938239	1.72606	1.99156	3.12032
A1CF	0	0	0	0	0	0	0	0
A2M	768.512	475.501	451.584	251.207	671.009	184.433	384.778	1182.15
A2M-AS1	0.173514	0.20154	0.373339	0.536537	0.0389976	0.0073178	0.145576	0.308846
A2ML1	0	4.81765	0.0660859	2.23065	0	0.0181349	0.0450955	0.0318907
A2ML1-AS1	0	0	0	0.0341583	0	0	0	0
A2ML1-AS2	0	0.0475786	0	0	0	0	0	0
A2MP1	0.163903	0.182047	0.279607	0.0450133	0.0372979	0.0653226	0.00928206	0.106667
A3GALT2	0.209102	0.156135	0.578457	0.836789	1.29155	0.13606	0.0845841	0.134587
A4GALT	9.15409	79.0941	31.7116	10.1397	25.8548	36.2772	4.00932	18.2543
A4GNT	0	0.0207401	0.065862	0.061026	0	0	0.107863	0.111239
AAAS	103.311	73.9965	73.9041	66.546	69.7567	45.5141	84.0827	69.2314
AACS	15.3105	15.6507	22.0212	13.8985	7.90452	19.2444	19.8908	10.8615
AACSP1	4.05527	0.130965	0.0142185	0.025408	0	0.0175579	0.0261965	0.15438
AADAC	20.6833	0.124405	3.63236	18.3418	0.0722166	0.0271025	0.336976	0.0595757
AADACL2	0	0.00579714	0	0.0146208	0	0	0	0
AADACL2-AS1	0.0253694	0.0331504	0.0467877	0.222954	0.0384873	0.0577763	0	0.076201
AADACL3	0	0	0.0203696	0	0	0	0	0
AADACL4	0	0.513064	0	0	0	0	0	0.0178689
AADACP1	0.115676	0.453465	2.20448	2.05437	0	0.109767	0	0
AADAT	4.45048	4.97211	2.25626	3.91545	2.92282	3.14815	21.134	3.10563
AAGAB	18.1967	24.9075	22.685	17.4827	9.25781	15.7751	17.4787	15.1287
AAK1	1.8922	1.30626	2.69409	1.91524	11.1214	0.691114	1.1592	0.816187
AAMDC	10.652	9.24711	6.63925	6.14874	5.34919	7.5247	12.4278	17.1824
AAMP	100.602	122.879	109.385	87.3329	56.7806	110.156	125.977	135.019
AANAT	1.68978	0.368008	1.55819	0.987072	2.88904	1.71035	1.82275	0.684791
AAR2	14.298	17.6709	11.4959	18.6963	13.9006	16.5946	13.0178	15.6681
AARD	0.250976	1.07568	1.43488	1.94097	1.05087	1.47466	0.557155	0.763897
AARS1	92.0026	128.661	138.348	163.625	49.2569	233.307	155.058	93.2256
AARS1P1	0	0	0	0	0	0	0	0
AARS2	9.50451	6.882	9.61143	28.3631	9.50429	15.7948	19.6782	11.8828
AARSD1	6.92338	10.4324	3.96858	2.96915	6.33981	11.7426	9.13678	6.39059
AASDH	3.66843	2.92857	3.52547	3.51357	3.4783	2.62383	4.60293	3.91393
AASDHPPT	3.77678	6.11888	10.1532	21.3447	1.42483	2.87466	4.98686	5.76209
AASS	2.0346	0.920866	3.85189	6.11215	0.896677	2.69862	6.23746	2.03708
AATBC	2.65156	2.13786	1.72326	5.40734	3.33791	3.64567	2.84348	4.75179
AATK	12.1935	7.7806	10.9447	10.0845	6.63171	2.26259	1.51535	6.95631
ABAT	2.78721	5.59041	7.63237	14.0715	2.03066	2.48887	3.86694	5.40309
ABCA1	7.64613	4.53663	13.4272	15.1479	2.30508	4.53936	2.58141	3.57009
ABCA10	1.59099	1.12757	1.38255	0.159965	0.458185	0.374615	1.1545	1.97091
ABCA11P	0.828676	0.343077	1.35427	1.06355	0.647251	1.09309	0.70626	1.47043
ABCA12	0.350731	0.441698	0.773393	0.45509	1.19141	1.78562	0.100751	0.244284
ABCA13	1.12062	2.80946	0.620012	1.15375	1.26516	1.02084	0.188911	0.0495761
ABCA17P	1.70218	2.27526	0.194403	5.42101	2.44018	0.355645	2.84768	1.415
ABCA2	29.1305	27.4094	44.8352	66.5598	34.2618	20.9305	25.5348	48.0485
ABCA3	116.17	25.7225	29.3156	100.473	66.7428	16.1526	335.728	94.0029
ABCA4	92.3679	7.17567	2.16819	15.5729	7.64046	10.8392	2.21642	2.23265
ABCA5	4.54312	5.03342	3.12417	2.79271	2.55893	2.7132	4.76248	6.12132
ABCA6	1.54058	2.18247	4.68019	2.05934	0.627784	0.562043	1.82396	1.89687
ABCA7	124.77	98.4324	95.0975	191.569	377.498	130.834	53.4459	168.154
ABCA8	1.85439	1.28092	2.05544	0.315513	1.00405	0.675426	1.08906	2.81936
ABCA9	1.44642	1.70037	2.76318	1.31558	1.52581	0.956346	1.73808	2.18525
ABCA9-AS1	0	0	0.0247805	0.0295212	0	0	0.0304373	0
ABCB1	1.39203	1.96951	2.75315	0.601131	0.466054	0.131181	0.674154	1.48984
ABCB10	4.00661	4.20486	7.32374	12.3205	3.48187	2.77511	5.27051	5.25125
ABCB10P3	0	0.00847892	0.0179504	0.0427689	0	0	0	0
ABCB10P4	0	0	0	0	0	0	0	0
ABCB11	0.0103191	0	0.114187	0.0453438	0	0	0	0
ABCB4	1.04293	0.721959	0.812874	0.368258	0.621576	1.51982	0.836717	0.745854
ABCB5	0.049527	0.0359541	0.0253723	0.00604525	0	0.0501301	0.00623286	0.0330582
ABCB6	1.55448	1.82112	1.41366	2.07274	0.260222	1.20854	1.25067	3.14495
ABCB7	11.4473	10.1803	9.90453	11.2744	9.99122	7.31004	14.7422	8.97557
ABCB8	39.5543	41.1701	41.8821	35.9457	172.548	58.559	30.0854	50.4152
ABCB9	9.94895	14.6082	7.86848	16.9883	10.7126	9.98404	8.00488	7.73855
ABCC1	10.9626	16.1939	26.4732	20.631	18.7691	13.1857	9.31537	16.0269
ABCC10	22.6547	20.5026	28.9301	43.7333	11.6771	30.3815	28.1574	25.3722
ABCC11	0.0294031	0.0576318	0.0632645	0.107668	0.0817787	0.0613823	0.0777065	0.0392518
ABCC12	0.116274	0.677384	0.0938173	0.266108	0.220496	0	0.0493859	0.0630587
ABCC13	0.301045	0	0.0925339	0	0.0537302	0.0672156	0	0.283681
ABCC2	0.385289	0.116744	1.77643	0.239231	1.05043	0.050867	0.0632448	0.234809
ABCC3	223.568	154.072	56.2286	22.9497	147.13	123.773	78.4216	260.222
ABCC4	3.86617	5.73546	4.88628	5.93349	3.63991	3.81326	3.89597	4.71336
ABCC5	15.8961	24.6691	29.0451	134.652	19.2781	23.7213	36.8016	39.871
ABCC5-AS1	0	0.078317	0	0.362122	1.27295	0.0341237	0.135767	0.0600076
ABCC6	15.989	3.84157	5.22007	7.25842	19.3208	5.887	11.249	16.1506
ABCC6P1	4.73396	0.50316	1.65005	2.21454	4.36404	1.92152	3.1427	3.53779
ABCC6P2	2.6648	1.01094	0.574687	1.15679	2.7386	2.86311	4.13789	2.81866
ABCC8	0.366378	2.89909	0.206462	4.31548	1.1734	0.602614	1.07201	0.142654
ABCC9	1.14854	0.971619	2.3294	0.685555	2.28126	1.34942	1.84227	1.93429
ABCD1	25.1928	31.6733	19.3131	138.939	56.0135	28.8755	39.587	37.2827
ABCD1P2	0	0	0	0	0	0	0	0
ABCD1P3	0	0	0	0	0	0	0	0
ABCD1P4	0.0930773	0	0	0	0	0	0.210844	0
ABCD1P5	0	0	0	0	0	0	0	0
ABCD2	0.112654	0.0323852	0.268013	0.15098	0.0273446	0.0205246	0.0689012	0.0360931
ABCD3	17.3707	7.19083	11.7272	40.9524	8.69106	13.8047	13.6369	9.15112
ABCD4	75.4301	59.6874	62.7264	62.2026	63.0455	75.2851	103.457	72.5355
ABCE1	10.0179	15.148	31.5819	34.443	4.88962	12.4543	12.3879	12.2097
ABCF1	47.6275	45.7602	49.8732	109.995	79.6968	109.102	64.4347	61.296
ABCF2	24.6766	22.3127	44.8768	32.3444	30.1751	39.2004	25.2944	23.9898
ABCF2P1	0	0	0	0	0	0	0	0
ABCF2P2	0	0	0	0	0	0	0	0
ABCF3	76.8801	65.6246	64.2951	102.614	60.5632	71.9973	63.6887	91.375
ABCG1	8.71519	7.60628	11.8777	33.9813	8.29734	9.97942	7.1383	10.5836
ABCG2	0.597572	1.12535	1.67472	0.482688	0.773243	0.53369	0.457854	0.967838
ABCG4	0.0436287	0.236184	0.316102	0.116396	0	0.205817	0.0352965	0.287052
ABCG5	0.0049436	0.00645985	0.00455863	0.0380151	0	0.061922	0	0.0593955
ABCG8	0.0052738	0	0	0	0.0800073	0	0.023893	0.0316813
ABHD1	0.884762	1.04241	0.374494	1.09941	1.49628	0.875349	1.29781	2.94796
ABHD10	17.1926	12.4299	14.5587	16.7292	19.8739	14.3549	11.6066	10.8532
ABHD11	73.1239	145.987	73.7409	193.263	512.976	124.075	107.598	161.352
ABHD11-AS1	67.4523	9.14976	0.534201	6.28097	27.5886	6.65401	4.10806	28.8245
ABHD12	89.157	165.561	76.8678	72.1387	216.475	104.052	127.738	179.143
ABHD12B	0.0533586	0.822745	0.226336	0.117233	0.226657	0.0486075	0.0604355	0.0961625
ABHD13	1.92995	3.04483	2.27738	3.21055	0.47533	1.4451	0.987092	1.71877
ABHD14A	39.4893	16.6721	6.75584	9.43529	51.8431	37.5887	59.9492	34.1648
ABHD14A-ACY1	0.113013	0.0402749	0.19895	0.203152	0	0.081892	0.349095	0.0102864
ABHD14B	86.3537	40.3804	17.1404	21.9879	129.096	46.2847	65.3931	69.3225
ABHD15	4.08102	5.15886	5.34355	4.96026	2.54059	2.24555	2.86289	5.01053
ABHD15-AS1	0.0751586	0.0982104	0.0693058	0.165129	3.30661	0.0855831	0	0
ABHD16A	0.644933	1.27206	2.6818	3.56915	0.0369211	1.1085	1.94332	2.58287
ABHD16B	9.05323	5.80121	7.76443	19.3864	13.5183	7.88487	10.6483	9.00879
ABHD17A	147.179	128.365	118.983	233.839	140.399	70.6498	67.7055	109.704
ABHD17AP1	0.918901	0.649578	0.694544	1.58864	0.548475	0.445986	0.392423	0.437387
ABHD17AP3	0.0370836	0.0323049	0.07979	0.0678961	0.13127	0.0140757	0.0560025	0.0247525
ABHD17AP4	0.324695	0.0202039	0.712881	0.135882	0.046913	0	0.0700494	0.232208
ABHD17AP6	0.592342	1.88227	0.521387	2.49932	0.224657	0.122636	0.853878	0.377404
ABHD17AP7	0	0	0	0	0	0	0	0
ABHD17AP8	0	0	0	0	0	0	0	0
ABHD17AP9	0	0	0	0	0	0	0	0
ABHD17B	3.09303	3.27451	4.66118	14.3227	1.99859	3.19591	3.48704	2.61651
ABHD17C	23.8649	17.8736	28.9466	11.4691	6.57183	13.3334	3.46921	12.9941
ABHD18	4.27898	2.7257	4.35645	9.50651	2.14673	2.5229	3.67797	3.97374
ABHD2	24.6144	27.5807	28.5147	55.6456	10.4618	15.4914	32.0428	51.1041
ABHD3	5.42092	13.8007	17.8405	34.2289	7.05414	8.88669	9.39509	9.38119
ABHD4	36.3613	55.8908	34.6969	87.6354	35.9356	80.9935	21.225	39.7137
ABHD5	6.98368	6.70734	12.9924	11.5845	4.37034	6.93839	5.16123	5.48887
ABHD6	4.58902	4.15018	5.28093	6.27748	1.74521	2.10729	1.07635	4.0062
ABHD8	32.4752	28.7472	27.7096	22.4248	41.1919	38.8904	18.2501	23.9562
ABI1	8.55559	7.65319	23.6232	21.9948	4.03388	7.61474	7.30901	7.16856
ABI1P1	0	0	0.0115716	0	0	0	0	0.0125641
ABI2	9.69485	16.2748	16.6455	11.8335	10.6271	11.279	13.9695	13.1018
ABI3	48.1597	30.6045	37.2417	16.988	19.509	11.5959	14.0561	17.6715
ABI3BP	10.2375	11.7274	18.0117	14.81	4.09641	3.56137	5.91864	9.02461
ABITRAM	12.2132	10.6943	14.1648	27.6287	2.84133	15.771	14.5105	10.3687
ABITRAMP1	0	0	0	0	0	0	0	0
ABL1	11.7844	22.4314	34.9664	65.895	3.65266	17.0428	16.9095	21.0076
ABL2	4.64415	7.97674	11.2842	6.19304	6.61765	5.91989	8.06407	4.51489
ABLIM1	10.3974	21.5783	20.9703	23.5021	16.5385	17.3216	9.78714	12.2016
ABLIM2	1.22704	3.32296	2.94078	2.81963	2.34712	1.44448	1.80605	3.82805
ABLIM3	1.99852	6.01876	26.7764	0.766457	2.41296	0.834876	0.542455	3.58751
ABO	0.687477	0.610664	1.19665	21.7571	0.98436	0.307854	0.656172	1.8484
ABR	65.0661	123.978	196.94	124.804	71.8844	99.6072	91.7807	99.5155
ABRA	0.00510151	0.00666619	0.00470424	0	0	0	0.046225	0.00510772
ABRACL	23.7051	52.2749	44.3553	21.9854	22.4355	71.6617	20.149	24.0366
ABRAXAS1	0.890728	0.593152	2.17188	1.33603	0.233879	0.390104	1.28048	0.977564
ABRAXAS2	3.13787	3.16115	6.16822	4.12307	1.90273	3.72286	2.56977	2.46444
ABT1	15.0581	11.8255	18.2305	33.6384	6.24057	29.006	16.9706	17.9532
ABT1P1	0	0	0	0	0	0	0	0
ABTB1	123.831	102.65	69.2101	33.1429	178.755	56.7488	68.3429	113.566
ABTB2	1.45106	10.5518	8.89345	20.5347	1.84888	3.94859	0.402189	2.40089
ACAA1	63.5525	28.7204	47.4727	89.3193	8.55583	28.6956	44.2467	40.441
ACAA2	23.5872	32.6942	16.21	11.6613	10.3067	19.5699	17.6741	14.9646
ACACB	7.38758	5.37037	7.44392	4.76007	4.38755	3.72079	6.92493	9.27112
ACAD10	24.2998	22.1086	19.2706	39.0852	40.4106	25.9598	36.3325	27.4365
ACAD11	0	0.0085143	0.0120169	0.0214737	0	0.0741958	0.0221401	0.0195713
ACAD8	31.2649	75.2678	30.1881	142.522	27.2641	29.3616	27.299	68.373
ACAD9	22.0362	26.1783	24.5073	36.7555	31.4481	61.8216	23.4362	20.5853
ACADL	0.99567	0.191734	1.26606	4.53631	0.572401	2.39881	8.28581	0.461714
ACADM	5.78006	11.8778	18.8736	22.7383	4.91051	12.3044	11.2603	9.12534
ACADS	75.8032	26.5236	16.7348	19.3691	46.1477	24.717	44.9063	38.6245
ACADSB	7.65537	3.79738	5.06482	27.4091	6.23535	2.37818	4.48687	11.4747
ACADVL	535.431	836.171	760.623	449.129	681.887	646.787	900.321	653.483
ACAN	0.154316	4.80462	4.15405	0.0684609	0.274628	0.152065	0.0840304	1.37865
ACAP1	203.241	53.3453	120.687	54.962	103.84	47.3241	63.6749	70.0038
ACAP2	10.6518	13.4491	22.7162	20.3097	5.90762	9.98717	11.3317	14.4197
ACAP2-IT1	0.162953	0.0798493	0.281743	0.29089	0	0.301525	0.230706	0
ACAP3	114.998	99.4593	119.681	260.021	291.261	145.525	152.58	268.838
ACAT1	24.559	84.4848	33.1739	61.5257	24.8303	15.9855	33.2393	39.9162
ACAT2	1.93726	4.65586	5.9757	3.83068	1.44067	10.0782	2.57281	3.59021
ACBD3	9.51996	13.2375	22.2749	49.9192	7.67326	13.8442	17.2439	13.0095
ACBD3-AS1	0.183893	0.514916	0.36337	0.57718	0	0.388883	0.357055	2.44612
ACBD4	44.2765	41.9135	15.4548	21.2886	79.663	18.8023	33.5221	34.3377
ACBD5	4.32173	2.7371	11.9334	7.00236	1.40624	3.9616	5.65848	3.70025
ACBD6	2.80878	3.44482	2.3564	2.89603	3.93397	3.70174	5.3612	2.72583
ACBD7	0.0156511	1.4725	0.82264	0.911244	0.379901	0.463368	0.0354537	0.329073
ACCS	143.604	62.6139	20.2565	67.5776	179.304	29.6105	92.3377	129.533
ACCSL	0.00775216	0	0	0	0	0	0	0
ACD	32.264	29.2232	29.7296	24.6329	19.6472	22.357	21.6328	28.5001
ACE	14.0283	29.9845	23.1953	26.9275	36.2526	15.5734	7.46128	6.49873
ACE2	1.83914	1.87906	0.272185	4.34836	2.88197	1.56852	6.64352	2.28089
ACE3P	0	0	0	0	0	0	0	0
ACER1	0.311245	0	0.143504	0.0641089	0.221335	0.0110755	0.0220328	0.107121
ACER2	0.180067	0.0371517	0.821482	0.884938	0	0.107917	0.118075	0.15182
ACER2P1	0	0	0	0	0	0	0	0
ACER3	8.60025	14.2547	15.3588	8.07251	14.1941	5.38713	5.04538	6.2912
ACHE	13.8819	39.5936	6.48009	64.3848	88.184	27.9605	26.6273	12.8976
ACIN1	126.995	135.593	145.424	188.525	94.7629	280.683	87.0736	105.809
ACKR1	36.1056	42.4072	20.7559	0.491259	19.0605	5.80752	13.0726	57.2359
ACKR2	0.499625	11.1413	5.80905	9.0442	8.23877	15.262	13.1508	7.52525
ACKR3	5.61994	18.6802	14.1602	6.57611	1.82801	8.32034	2.18364	11.4466
ACKR4	1.08205	2.68646	0.64302	0.63396	0.510705	2.20415	2.66901	0.433348
ACKR4P1	0	0	0.110417	0.953669	0.272485	0	0	0.0599437
ACLY	17.8499	39.2428	68.0022	59.6532	16.008	37.3711	19.3717	15.2802
ACMSD	0.0223445	0.364971	0.0103022	0.122731	0.0677963	0.0127218	0.139194	0.123044
ACNATP	0.0114732	0.0149921	0	0.0126037	0	0	0	0.0459487
ACO1	5.98358	5.35781	11.1413	7.57133	4.36646	7.44541	8.68235	6.14345
ACO2	12.8644	33.4704	28.1578	44.2945	6.05974	12.4722	30.5152	27.9373
ACOD1	0.038911	0.0101691	0.00717618	0.0341962	0	0.00886159	0	0
ACOT1	1.62024	3.13885	1.00763	3.37353	0.728833	1.68407	3.56357	1.56563
ACOT11	1.47992	3.86165	6.91662	1.50458	4.00222	1.59622	0.171785	2.15356
ACOT12	0	0.0177786	0.0250923	0	0	0	0	0.204334
ACOT13	3.50332	3.26815	3.4976	10.889	2.49698	7.94705	5.275	6.30169
ACOT2	9.93946	20.672	14.1733	40.0441	8.85287	16.3113	26.3232	14.7022
ACOT4	2.29683	2.11489	3.05623	7.85052	3.15948	4.91911	2.81712	2.52005
ACOT6	0	0	0.0414947	0.098866	0	0	0.220857	0
ACOT7	17.8633	23.5929	42.5961	21.2571	11.4978	17.162	11.5506	15.868
ACOT8	20.1303	15.9215	12.3989	42.4771	15.5298	19.2174	15.643	22.0162
ACOT9	28.6852	33.6502	47.7336	15.9832	30.8636	21.7417	26.9558	30.6931
ACOX1	34.2232	31.3921	18.6709	19.8486	26.0577	36.5455	26.705	28.9357
ACOX2	38.5307	13.1879	8.35518	14.2405	7.1678	11.5093	17.6291	23.5478
ACOX3	14.335	10.6236	14.8904	17.5748	17.9762	11.9817	18.533	16.2518
ACOXL	27.6877	5.38717	3.15364	0.617583	3.57143	4.5078	11.3023	13.0399
ACOXL-AS1	0.282709	0.189986	0.0893806	0.0976065	0	0.0551863	0.0457435	0.169832
ACP1	53.9048	77.0673	80.7957	57.39	37.9375	72.7793	64.4708	61.8987
ACP2	50.2535	63.5494	50.1917	62.5889	42.4618	74.3484	43.2973	61.2261
ACP3	3.2003	0.888646	2.38546	9.82918	1.39584	5.26888	1.46501	1.32173
ACP4	0.104712	0.152031	0.278944	0.217279	0.194157	0.423948	0.289911	0.174732
ACP5	253.323	246.208	108.846	175.581	280.696	74.6269	119.242	121.749
ACP6	19.8095	12.7137	14.4632	13.382	13.958	16.6715	12.7447	14.58
ACP7	0	0.0189823	1.30607	0.0159582	0.176306	0	0.0329069	0.101811
ACR	0.458476	0.78502	1.02049	0.138939	0.28781	0.342043	0.232782	1.4879
ACRBP	3.14894	5.87011	2.67728	2.28499	2.23519	1.66126	1.35792	4.80147
ACRV1	0.185628	0.121281	0.562423	0.116525	0.442531	0.513337	0.165194	0.106202
ACSBG1	0.176295	0.780687	0.740582	0.570242	0.0148585	0.100374	0.299516	0.284377
ACSBG2	0.0380627	0.0373027	0.026324	1.54709	0.173232	0.162532	0.0107777	0.0571636
ACSF2	152.06	149.423	59.073	91.2417	252.389	175.58	165.494	217.013
ACSF3	39.7414	23.2501	24.1299	33.1916	36.1193	39.6536	37.726	24.4371
ACSL1	16.5573	48.6054	28.9389	82.5233	12.4769	23.663	23.0265	14.1859
ACSL3	18.0718	41.6828	69.7633	43.8565	11.9258	19.1604	25.2026	24.4034
ACSL3-AS1	0.183208	0.239399	0	0.0287515	0.0397057	0	0.0296438	0.0262044
ACSL4	11.9674	19.1973	34.7562	9.90647	6.79759	9.84652	13.0983	7.81048
ACSL5	115.735	27.5567	29.3167	19.2812	35.1399	29.9337	142.696	64.0353
ACSL6	0.397586	0.303058	0.348293	0.480439	0.311636	0.173547	0.210148	0.066345
ACSL6-AS1	0	0	0	0	0	0	0	0
ACSM1	1.71551	1.03911	0.115348	0.382799	0	0.122091	0.819718	4.41029
ACSM2A	0.00876773	0	0.0323398	0	0	0	0.0397223	0.0351136
ACSM2B	0	0.0841161	0.0989327	0	0	0	0	0
ACSM3	3.5242	6.07286	1.78672	3.37789	0.489915	1.4709	10.4482	4.17514
ACSM4	0	0.0643946	0.0454424	0.0866175	0	0.011223	0	0
ACSM5	0.683213	0.546588	0.488578	2.40477	0.274985	0.111139	0.157924	0.767806
ACSM5P1	0	0	0	0.00633288	0	0	0	0.103893
ACSM6	0	0.0107588	0.060739	0.0542691	0	0	0.08393	0
ACSS1	24.8189	40.1985	12.0187	37.8814	45.1022	11.071	31.697	46.441
ACSS2	59.027	74.7415	47.613	186.767	103.776	87.1	344.472	135.173
ACSS3	4.10432	1.56996	2.55783	2.9763	0.893002	3.92985	57.1905	2.11521
ACTA1	0.548122	0.121625	0.200268	1.62462	0	0.247303	0.866803	0.352053
ACTA2	35.9098	141.258	85.4124	21.2332	6.0112	23.2514	41.7358	140.013
ACTA2-AS1	0.976608	2.10841	1.94207	0.68102	0.592634	0.812289	1.38507	6.37694
ACTB	3585.8	3963.77	7076.16	3057.54	5019.46	4568.51	2875.22	3663.82
ACTBL2	0	0	0.408634	0.0719149	0	0	0	0.0151255
ACTBP1	0.0757664	0	0.116444	0.152592	0	0	0	0.0632155
ACTBP11	0.199711	0.472997	1.45025	0.918696	0	0.156345	0.141374	0.324926
ACTBP12	0	0	0	0	0	0	0	0
ACTBP13	0.127384	0.00396317	0.0531384	0.0633042	0.0184048	0	0	0.0425129
ACTBP14	0	0	0.142812	0	0	0.0440882	0	0
ACTBP2	0.0125153	0.261661	1.63878	0.577437	0	0.0142511	0.0708759	0.350855
ACTBP6	0	0	0	0	0	0	0	0
ACTBP7	0.0125042	0.0980356	0.230608	0	0.113818	0.227815	0.240764	0
ACTBP8	0	0	0	0	13.1242	0	0	0
ACTBP9	0	0	0.0117927	0.0140487	0	0	0	0
ACTC1	0.131787	0.151947	0.164415	0.00851603	0	0	0	1.06334
ACTG1	1112.39	1775.49	1572.85	730.547	1027.18	1114.55	658	1522.62
ACTG1P1	0.0248975	0	0.114793	0.588044	0	0.0141754	0.0704992	0.0124639
ACTG1P10	0.0779371	0.203682	0.107802	0.0285389	0	0.0887469	0.426657	0.208085
ACTG1P11	0	0	0	0	0	0	0	0
ACTG1P12	0	0	0	0	0	0	0	0
ACTG1P13	0	0	0	0	0	0	0	0
ACTG1P14	0.0751586	0.0163684	0.196366	0.275215	0	0.0998469	0.0567512	0.0501668
ACTG1P15	0.0132217	0	0.0609604	0.0871472	0	0.0150555	0.0149753	0.105902
ACTG1P16	0	0	0	0.0998863	0	0.0443735	0.0147123	0
ACTG1P17	1.63929	0.531366	0.808547	1.10283	1.2531	0.245993	8.63584	2.35378
ACTG1P18	0	0	0	0	0	0	0	0.0123113
ACTG1P19	0	0	0	0	0	0	0	0
ACTG1P2	0	0	0	0	0	0	0	0
ACTG1P20	0	0.274695	0.775396	1.08869	0	0	0.0680287	0.0601358
ACTG1P21	0	0	0	0	0	0	0	0
ACTG1P22	0.100493	0.0375186	0.211811	0.220791	0	0	0.0162602	0
ACTG1P23	0	0	0	0	0	0	0	0
ACTG1P24	0	0.314116	0.0443336	0.052815	0	0.237232	0.054454	0
ACTG1P3	0	0.0329719	0.616598	0.900873	0	0	0.171476	0.0252635
ACTG1P4	0	0	0	0	0	0	0	0
ACTG1P9	0	0	0	0	0	0	0.00598899	0
ACTG2	16.4364	40.1671	10.3407	1.62163	21.1338	5.39589	6.32253	35.3968
ACTL10	3.99186	3.54991	1.30369	9.83626	7.62249	6.76304	3.65785	5.48855
ACTL6A	12.0537	16.1481	32.9614	34.2554	4.49267	34.9245	13.6343	18.5594
ACTL6B	0.0165155	0.0215809	0.0609174	0.217714	0.400883	0.169255	0.112235	0.132285
ACTL7A	0.0588472	0	0	0	0	0	0	0
ACTL7B	0.0355965	0	0.0382952	0	0	0.0270224	0.0268784	0.0237599
ACTL8	0.151044	0.0493427	0.0278564	0.0331855	0	0.00859969	0	0
ACTL9	0	0	0	0	0	0	0	0
ACTN1	46.4577	180.634	214.51	141.824	31.9484	102.747	59.059	86.7896
ACTN1-AS1	0.444934	2.05199	0.868839	0.632534	2.38234	0.804672	0.948602	1.51986
ACTN2	0.634386	0.128291	0.278564	0.0663711	1.12281	0.0429985	0.556001	1.0964
ACTN3	0.0626881	0.0573405	0.0751483	0.0826382	0.133143	0.0713828	0.0710023	0.156911
ACTN4	117.475	203.131	291.736	374.026	117.352	169.206	123.969	179.038
ACTN4P1	0	0.012657	0	0	0	0.0110297	0	0
ACTN4P2	0.0371424	0	0	0	0	0	0	0
ACTP1	0	0	0	0	0	0	0	0
ACTR10	34.748	44.4303	35.4971	78.308	24.4117	51.783	35.0599	33.187
ACTR1A	76.9373	73.9685	80.2816	50.0199	70.4927	79.4466	66.9204	72.7896
ACTR1AP1	0	0	0	0.0137119	0	0	0	0
ACTR1B	64.6535	50.9494	62.4128	66.3238	39.0566	61.3235	50.7243	88.8992
ACTR2	46.854	74.2792	150.129	90.4815	21.9901	44.5808	39.1186	44.8224
ACTR3	34.9795	49.2044	110.041	98.7442	17.2423	36.2204	28.5188	34.1246
ACTR3B	2.52499	2.65668	4.89258	6.28966	3.5321	5.50395	4.65008	3.46049
ACTR3BP1	0	0	0	0	0	0	0	0
ACTR3BP2	0	0	0	0	0	0	0	0
ACTR3BP3	0	0	0	0	0	0	0	0
ACTR3BP4	0	0	0	0	0	0	0	0
ACTR3BP5	0	0	0	0	0	0	0	0
ACTR3BP6	0	0	0	0	0	0	0	0
ACTR3C	2.14381	1.41046	2.20496	2.35505	0.363895	3.0557	6.63917	3.54234
ACTR3P2	0	0	0	0	0	0	0	0
ACTR3P3	0	0	0	0	0	0	0	0
ACTR5	10.8176	8.96912	6.72933	5.48947	15.3716	9.7198	9.49001	9.60355
ACTR6	9.44023	9.08294	9.31141	13.6209	4.54227	8.89113	6.70262	6.27764
ACTR6P1	0	0	0	0.0139851	0	0	0	0
ACTR8	11.8871	9.56074	13.548	17.3574	14.2841	15.3451	8.59811	6.58909
ACTRT1	0	0	0	0	0	0	0	0
ACTRT2	0	0	0	0	0	0	0	0
ACTRT3	0.637893	0.613705	0.717496	1.06267	0.638063	0.470942	0.357278	1.01064
ACVR1	7.29055	21.701	17.8328	12.559	2.39589	7.06892	8.47124	18.8353
ACVR1B	13.0872	19.6688	16.7085	40.7081	12.3108	19.2151	6.20949	10.49
ACVR1C	0.0663739	0.184304	0.799492	0.0410142	0	0.00472374	0.183244	0.00830684
ACVR2A	4.48505	3.48069	3.09309	4.06831	1.4276	2.8949	6.17151	6.62559
ACVR2B	0.650638	0.636915	0.995827	1.43441	1.86219	1.20679	1.23835	0.743212
ACVR2B-AS1	0.295946	0.197006	0.159621	2.47818	0.262606	0.495953	1.70761	0.273944
ACVRL1	39.2153	38.8119	49.082	29.9216	54.1212	20.5258	12.4327	29.0163
ACY1	3.50112	1.86933	2.24489	6.8651	3.73134	1.68614	6.35328	4.8623
ACY3	6.1906	4.27483	1.02104	6.30299	8.60895	4.72814	6.76938	8.54133
ACYP1	16.078	16.887	10.7132	11.6155	11.8822	16.1774	15.5984	13.9629
ACYP2	13.3664	9.76727	7.5654	9.04296	23.0553	9.18547	10.4306	14.1131
ADA	19.7915	15.2899	27.2275	3.90764	10.1842	20.1611	8.33045	9.02415
ADA2	35.8588	51.3218	28.371	51.716	18.3066	9.47696	26.4666	18.581
ADAD1	0	0	0.0104182	0	0	0	0	0
ADAD1P2	0	0	0	0	0	0	0	0
ADAD2	0.275182	0.0665894	0.112779	0.0335886	0.371085	0.127661	0.069262	0.0204087
ADAL	1.83353	0.944994	2.51929	1.00309	2.19425	1.60539	2.78826	3.26928
ADAM10	30.5592	34.0195	59.9152	37.6138	15.2046	26.4153	28.4917	25.9958
ADAM11	0.616433	0.340787	0.664625	0.989716	0.755332	0.264574	8.60922	0.579203
ADAM12	4.14986	19.4588	18.4567	6.72891	3.48602	5.62367	3.19307	4.82795
ADAM15	189.402	182.936	142.826	204.799	407.403	310.204	116.83	191.617
ADAM17	1.25406	2.86958	10.3436	5.89776	0.306854	1.26348	1.6822	1.97884
ADAM18	0	0	0	0	0	0	0	0
ADAM19	6.8521	6.92188	41.5773	6.36788	1.0389	3.31181	4.86824	3.13378
ADAM1A	1.37046	0.666703	1.98041	2.67211	0.333015	1.31734	1.31704	1.03355
ADAM1B	0.224875	0.0367307	0.123122	0.0771979	0	0.0880222	0.445724	0.0351795
ADAM2	0	0	0	0.0605813	0	0.0627961	0	0.00788777
ADAM20	0.0050285	0.0394247	0.00463692	0.016572	0	0.0687114	0	0.0352424
ADAM20P1	0.0185296	0.0423722	0.0555314	0.00508885	0	0	0.0524678	0.0695704
ADAM20P2	0	0	0	0.0121285	0	0	0	0
ADAM20P3	0	0	0	0	0	0	0	0
ADAM21	0	0.0217599	0.00511856	0	0	0.00632071	0	0
ADAM21P1	0	0	0.00614227	0.0292693	0	0	0	0
ADAM22	0.803255	1.52345	0.770331	0.443724	0.264609	1.00875	0.665446	1.07078
ADAM23	0.427672	1.08239	1.14989	0.187926	0.409775	0.117903	0.158065	0.297482
ADAM24P	0	0	0	0	0	0	0	0
ADAM28	16.7628	10.4481	16.8403	7.05137	5.10947	6.44065	8.06613	9.71296
ADAM29	0.0087459	0.0114283	0.0403242	1.79664	0.159218	0.00995895	0	0
ADAM30	0	0	0	0	0	0	0	0
ADAM32	0.746706	0.61796	1.48422	0.446599	0.352429	0.22674	0.394679	0.257512
ADAM33	2.00035	8.54625	5.94276	2.72772	2.63226	0.242635	0.768354	8.52928
ADAM3A	0	0	0	0	0	0.00811563	0	0
ADAM3B	0.0167317	0	0	0	0	0	0	0
ADAM5	0	0	0.0432727	0.0128878	0	0	0	0
ADAM7	0	0.022012	0	0.00616843	0	0	0	0
ADAM8	134.131	42.6748	191.581	51.5735	51.3088	105.106	31.514	50.9157
ADAM9	8.06076	11.0809	89.398	64.191	6.75494	10.0664	18.2998	20.8002
ADAMDEC1	3.95358	2.8277	7.7264	17.4137	0.113596	0.648005	2.39162	1.05707
ADAMTS1	11.6312	14.7375	42.0423	9.34712	3.04022	3.07041	16.2656	25.8505
ADAMTS10	20.0071	52.7764	50.4441	21.4866	35.9731	16.1987	10.5233	43.2263
ADAMTS12	2.8598	11.3054	10.4024	2.75884	2.69785	3.241	3.27497	4.40366
ADAMTS13	4.40086	4.86821	4.83969	32.5122	10.1075	5.93506	4.51741	13.6452
ADAMTS14	2.13022	5.84621	11.7072	3.43981	3.71767	3.57773	1.53594	2.60856
ADAMTS15	0.272714	0.965403	2.66336	1.56329	0.353548	0.454516	0.160058	1.02516
ADAMTS16	0.365452	1.39282	2.90188	0.206307	0.847026	0.849618	1.64419	4.22814
ADAMTS17	1.24547	7.13582	1.04247	1.8839	0.436032	0.218187	0.531709	2.41724
ADAMTS18	0.010929	0.28562	0.564363	0.456224	0	0.323565	0.829358	1.00669
ADAMTS19	0	0.0101578	0	0	0	0	0.0088046	0.0155661
ADAMTS19-AS1	0	0.0467312	0	0	0	0	0	0
ADAMTS2	8.11849	40.2549	36.3809	21.5762	6.68393	8.67406	9.26519	11.6532
ADAMTS20	0	0	0.465254	0	0	0	0	0
ADAMTS3	0.318053	0.852702	0.470268	4.30718	0.57402	0.437098	0.453401	0.236085
ADAMTS4	1.588	9.6182	17.6396	3.06721	1.86375	3.82714	3.70791	4.69642
ADAMTS5	0.114846	0.736155	1.1821	0.294948	0.197774	0.613229	0.036914	0.234633
ADAMTS6	0.326853	0.938328	2.5345	0.19041	0.330573	0.0845879	1.98002	0.57021
ADAMTS7	4.83359	20.2644	19.9661	7.90672	10.5633	9.85065	7.13113	10.6459
ADAMTS7P3	2.1584	0.0655905	0.244657	0.0866507	11.02	0.0571573	0.186801	3.28102
ADAMTS7P4	1.65954	1.51605	1.39488	1.17773	0.4456	0.769264	7.46866	1.441
ADAMTS8	2.70766	1.07376	0.571407	0.646193	4.59818	0.327239	1.27655	6.01985
ADAMTS9	1.76379	3.41798	10.4929	2.04105	1.42882	1.83781	4.50457	3.48044
ADAMTS9-AS1	0.0331869	0.520388	0.550846	0.0182285	0.402776	0.15116	0.206737	0.099682
ADAMTS9-AS2	0.234679	0.0937007	0.174325	0.143224	0	0.0593842	0.561142	0.202331
ADAMTSL1	0.460354	2.09455	3.47276	1.34045	0.782534	0.296839	0.364359	2.0047
ADAMTSL2	4.107	6.28012	3.45841	0.952254	3.13387	1.45274	6.69449	9.0254
ADAMTSL3	0.494717	0.726487	0.656047	1.51135	0.0428869	0.0804762	0.101393	1.19348
ADAMTSL4	9.51772	22.9406	37.9876	23.3933	11.2561	8.44359	5.42303	12.1821
ADAMTSL4-AS1	0.745758	2.96094	1.13732	0.535659	0.348113	0.947177	2.14415	1.86666
ADAMTSL4-AS2	0.869142	2.99164	2.91262	1.02465	3.34462	0.724164	0.792335	0.764079
ADAMTSL5	3.18156	6.89977	8.18375	10.4729	2.10002	2.35166	0.556333	7.93564
ADAP1	23.3831	24.5736	29.7752	15.9983	64.2858	14.8458	18.3353	18.8162
ADAP2	20.8816	17.6288	20.5838	8.51791	14.8798	11.3683	14.1311	12.6295
ADAR	74.432	62.2539	96.4711	89.5064	68.6674	77.6856	88.12	63.3999
ADARB1	7.20254	10.0138	10.8563	7.75326	8.8697	6.47101	6.67378	10.5443
ADARB2	0.416876	0.466916	0.594924	0	0.225868	0.0678137	0.281051	0.0198754
ADARB2-AS1	0	0	0	0	0	0	0	0.0223008
ADAT1	14.632	18.822	30.3899	28.4088	9.0359	18.6858	16.9169	9.40147
ADAT2	3.31745	2.71902	5.59644	2.87236	4.46515	4.32317	3.47318	3.28951
ADAT3	10.5435	12.3666	11.118	12.3583	5.08176	6.8244	4.71962	12.0514
ADCK1	9.49218	16.7459	5.15529	17.8901	18.4948	13.4952	14.4423	13.8328
ADCK2	17.4523	16.0848	20.2877	32.8983	29.4057	14.2704	22.4586	23.9611
ADCK5	68.8064	73.2423	48.2206	55.7267	295.667	100.685	53.4053	65.7569
ADCY1	0.36081	0.493573	0.475675	1.49565	0.286516	1.3096	0.0670464	0.928523
ADCY10	0.0383379	0.0350675	0.014141	0.075808	0.191932	0.0349242	0.0738184	0.0268692
ADCY10P1	1.95957	1.8645	1.78065	1.24875	1.10398	0.920706	0.630284	2.41435
ADCY2	2.69442	0.985557	0.249419	0.0399989	0.0946941	0.0355382	0.164961	0.7239
ADCY3	1.53752	6.58194	23.4066	9.49171	2.11788	1.783	2.93802	4.18376
ADCY4	13.3174	16.4386	23.2367	11.3729	16.8362	11.6473	4.97515	20.2413
ADCY5	2.467	28.2449	1.753	2.23981	2.09147	0.999736	0.534185	4.67849
ADCY6	6.08052	11.9568	14.8152	34.5407	4.10594	5.23815	6.35206	13.1443
ADCY6-DT	0.585611	0.322199	0.0568429	1.45592	1.26248	0.210579	1.39638	0.771479
ADCY7	3.53928	3.22398	22.853	20.3927	1.45893	2.40554	7.47278	4.29335
ADCY8	0.00824321	0.00538573	0.00380064	1.01421	0.150066	0.00469326	2.88965	0.00825324
ADCY9	8.8147	36.0827	12.0047	30.2612	35.1885	10.1047	11.4759	29.4255
ADCYAP1	0.0500463	1.46051	2.36129	0	0	0.00949794	0.14171	0.133619
ADCYAP1R1	0.260395	0.375159	0.437137	0.0953513	0.101292	0.250895	0.0756234	0.300822
ADD1	92.7448	93.2526	153.999	139.164	51.5832	65.9048	100.893	101.088
ADD2	0.724467	0.823189	2.07386	1.46714	0.181585	0.796256	0.385303	2.15713
ADD3	25.4714	32.0781	53.6086	82.7244	6.23257	29.0535	37.8784	21.6778
ADD3-AS1	0.140547	0.682141	0.370291	0.308791	0.12184	0.182903	0.523044	0.884512
ADGB	0.250741	0.500089	0.133861	0.0434918	0.100103	0	0	1.34111
ADGRA1	0	0.0361285	0	0	0.0745686	0	0	0.0092274
ADGRA1-AS1	0	0	0	0	0	0	0	0
ADGRA2	2.45045	9.76045	25.1609	15.3914	0.348197	2.06392	3.2495	8.0835
ADGRA3	4.83648	11.0512	29.985	25.8639	6.64735	10.8154	19.7226	16.7951
ADGRB1	4.87959	11.3116	1.58258	2.09442	1.57313	0.747328	3.53832	7.78006
ADGRB2	2.66138	7.82954	6.13307	3.39919	8.76163	8.06643	0.897065	6.29955
ADGRB3	0.0823975	0.0999788	0.108544	0.0840513	0.0535727	0.00670185	0	0.0412489
ADGRD1	3.4212	2.64951	6.61408	19.5607	2.41475	1.69216	5.84983	5.56788
ADGRD1-AS1	0.558785	0.714296	4.67104	6.59218	0.294858	0.456468	2.98562	1.52029
ADGRD2	0	0	0.1927	0.0266936	0	0.0055339	0	0.00486576
ADGRE1	0.504113	0.755342	0.836741	0.612857	1.51935	0.130114	0.121808	0.100945
ADGRE2	2.56776	2.27703	7.07103	4.06	1.47829	1.21455	2.0234	0.839385
ADGRE3	0.102016	0.0205085	0.434177	0.120689	0.226196	0.151909	0.0533291	0.10214
ADGRE4P	0.688888	0.441262	1.53205	4.25868	0.46107	0.269169	0.466623	0.378674
ADGRE5	214.683	87.5128	126.103	69.2072	64.8595	67.9625	65.0092	85.4319
ADGRF1	27.4985	12.6969	11.5866	18.8493	11.9233	44.3145	0.80476	13.8971
ADGRF2	0	0.00967106	0.0409484	0.00406518	0.0673679	0.00421381	0	0.0259354
ADGRF3	0.231873	0.296104	0.383897	0.798898	0.159895	0.462059	0.34022	0.485416
ADGRF4	0.0181117	0.142	4.35068	0.283523	0.0686918	0.649648	0.0102569	0.0906687
ADGRF5	21.0912	10.2425	12.9161	27.3597	9.98856	15.9705	60.6878	37.0264
ADGRF5-AS1	0	0	0	0	0	0	0.468797	0
ADGRF5P1	0	0	0	1.32798	0	0.0151267	0	0.0798022
ADGRF5P2	0	0	0.0750228	0.0111719	0	0	0.0115186	0
ADGRG1	70.5035	133.497	105.849	76.6521	89.7728	160.578	69.068	100.917
ADGRG2	0.467595	0.229615	0.376255	1.53447	0.140068	0.118699	0.570092	0.271357
ADGRG3	0.878417	1.23153	5.16382	0.482487	1.06887	2.29224	0.507824	0.604647
ADGRG4	0	0	0	0.0016527	0	0	0	0.00150629
ADGRG5	8.43165	2.23821	7.08901	1.33045	1.1899	1.91103	2.68469	1.87662
ADGRG6	1.9525	1.63344	3.6264	12.1888	0.973375	1.41082	2.56855	4.20326
ADGRG7	0	0.770728	0	0	0	0	0	0
ADGRL1	10.4591	12.8888	17.0995	44.4133	42.0002	30.2025	4.45185	17.2767
ADGRL2	2.41931	3.61568	6.35522	3.687	2.13775	2.21306	4.31961	2.69343
ADGRL3	0.0891416	0.0427101	0.22468	0.231757	0.0180312	0.0845879	0.0538477	0.303451
ADGRL3-AS1	0.113573	0	0	0	0	0	0	0
ADGRL4	3.86608	6.01843	8.44278	2.2845	2.73141	2.62231	1.565	5.44985
ADGRV1	2.34437	1.71028	1.52285	12.1664	2.23089	2.1742	1.56092	3.54589
ADH1A	0.037051	0.0322765	0.0797199	0.0135673	0	0	0	0.0865575
ADH1B	15.2676	1.89942	2.04682	0.134867	5.84081	0.760499	5.48979	14.6815
ADH1C	7.63352	33.3471	0.138021	0.197311	7.03919	38.9619	1.27146	2.57758
ADH4	0	0.0514435	0.012101	0.0720802	0	0.0149431	0.0148634	0.131389
ADH5	62.9784	57.5435	85.8255	59.7781	50.207	110.184	56.3855	71.5292
ADH5P2	0	0.0163393	0	0	0	0	0	0
ADH5P3	0	0	0	0	0	0	0	0
ADH5P4	0	0.132722	0.304395	0.362628	0	0.130114	0.10066	0.15254
ADH5P5	0	0	0	0	0	0	0	0
ADH6	0.202371	1.17676	0.447868	0.244543	0.752178	0.518489	7.94217	0.131701
ADH7	0	1.63501	0.143108	0.287694	0	0.0331346	0	0
ADHFE1	9.62279	3.40751	4.26738	4.00783	5.57194	7.59773	18.387	7.71006
ADI1	35.0909	38.611	24.3798	23.4909	33.6711	35.4449	57.2729	58.3933
ADI1P1	0	0	0	0.0573962	0	0	0	0
ADI1P2	0	0	0.0302102	0	0	0	0	0
ADI1P3	0	0	0	0	0	0.0340511	0	0
ADIG	0	0	0	0	0	0	0	0
ADIPOQ	0	0	0	0.0134286	0	0	0	0
ADIPOQ-AS1	0	0	0	0	0	0	0	0
ADIPOR1	45.2335	38.7483	60.6839	105.563	26.8676	65.5731	49.0836	48.9113
ADIPOR1P1	0	0	0	0	0	0	0	0
ADIPOR1P2	0	0	0	0	0	0	0	0
ADIPOR2	24.3858	40.057	92.7065	30.8494	12.674	29.6491	28.4789	29.8653
ADIRF	0	0	0	0	0	0	0	0
ADIRF-AS1	8.07422	5.37561	5.84312	15.2709	11.6903	2.74774	11.9477	15.8115
ADK	18.7897	32.7859	42.0109	22.3612	13.2645	26.06	27.2548	19.841
ADM	5.17565	23.6633	28.0404	98.6217	4.27813	47.5349	12.9043	5.96435
ADM2	3.46828	16.2727	3.59743	4.23962	5.65713	9.63741	6.06377	13.9413
ADM5	2.83057	2.00971	2.1198	0.64706	1.55136	0.819764	1.48254	2.34257
ADNP	8.9652	7.81504	12.1897	20.7117	12.1776	9.49092	11.1405	9.28139
ADNP2	6.35274	7.63569	11.7161	20.0233	2.77877	6.12487	6.78038	5.17963
ADNP-AS1	1.01582	0.931145	0.964674	2.01531	2.43811	0.845952	1.56268	1.77605
ADO	3.09558	4.35085	7.42521	12.9181	2.28511	3.53782	2.62533	2.6609
ADORA1	53.1072	8.83517	5.98351	3.07477	11.1754	29.3281	39.0061	3.06863
ADORA2A	1.06644	0.644763	2.06952	1.04912	2.82522	0.561863	1.65858	0.812753
ADORA2A-AS1	0.0365056	0.124026	0.424151	0.152391	0.642428	0.0581965	0.15712	0.01462
ADORA2B	1.66631	4.03936	5.74413	3.37874	1.35846	3.24514	3.07791	3.59396
ADORA2BP1	0.133536	0	0.200098	0.146694	0.354522	0.13305	0	0
ADPGK	50.5832	43.5496	69.2194	44.9335	30.8867	41.0759	84.6032	38.729
ADPGK-AS1	0.249253	0.199623	0.118629	0.158989	0.0487916	0.375381	0.236777	0.0322009
ADPRH	4.86399	6.596	5.36531	8.2712	6.5639	2.56805	4.38005	3.94265
ADPRHL1	1.76854	2.61003	2.94506	4.26274	2.06749	0.995069	5.49084	14.8738
ADPRM	5.97383	6.14785	6.45801	4.24785	3.97743	4.02146	8.63733	3.14038
ADPRS	42.4673	36.6426	31.4525	47.7627	39.8828	53.7785	37.6686	39.1277
ADRA1A	0.0318159	0.0103935	0	0.0349509	0	0.00905718	0	0.00796366
ADRA1B	0.501375	3.15952	1.43919	0.533012	0.233094	0.368332	0.0549553	1.76505
ADRA1D	0.162755	0.219533	0.179128	0.155722	0.119473	0.0119567	0	0.194492
ADRA2A	2.39027	10.4524	2.83724	2.97299	2.60118	2.1096	0.419672	2.58595
ADRA2C	1.19133	1.18232	0.62576	4.92012	1.72726	0.120202	0.888169	3.23107
ADRB1	0.383041	2.2331	0.41661	7.35834	1.19945	0.816418	1.03455	1.18986
ADRB2	3.44997	1.79964	3.8798	0.938024	1.93266	1.482	1.24792	3.01981
ADRB3	0	0.287734	0.518127	0.0166824	0.172787	0.198862	0.00860007	0.0380113
ADRM1	85.9263	112.439	111.627	199.073	137.183	141.821	69.8732	115.844
ADSL	28.2469	39.9806	37.1434	21.5317	19.62	38.1421	33.5276	29.7224
ADSS1	6.20391	8.63731	6.00163	36.6907	7.0845	77.0531	20.2753	13.4958
ADSS2	7.74593	8.1827	28.3816	25.8146	4.81372	11.4982	12.0923	9.47463
ADTRP	0.901829	1.12404	3.67184	1.52414	1.28395	6.20887	1.02144	0.597321
AEBP1	465.36	1332.25	372.454	245.215	437.085	388.171	283.192	1022.79
AEBP2	6.32549	10.2159	18.9815	12.0335	2.62818	7.47597	7.35562	5.9596
AEN	16.0448	11.5353	18.894	8.6938	7.64771	6.11063	8.5163	14.8471
AFAP1	4.01993	9.35268	17.5121	6.16423	4.78271	6.40677	5.17241	6.35816
AFAP1-AS1	4.33947	6.38395	19.1609	3.38784	3.51443	5.5702	6.46354	5.14826
AFAP1L1	2.86491	5.28987	16.4188	6.77334	2.53008	3.67202	1.63812	5.3488
AFAP1L2	2.30598	7.27042	35.1839	5.89133	1.18405	2.63928	2.79934	5.3043
AFDN	10.0332	20.9839	26.1336	36.8059	9.5261	20.893	11.4358	11.6887
AFDN-DT	0.732014	4.97395	1.63502	2.26947	1.60408	3.44531	0.736978	3.85997
AFF1	14.3456	15.6835	18.6672	36.6145	10.2878	11.2275	20.9574	11.2966
AFF2	0.095679	0.0340976	0.0521348	0.227732	0.149551	0.013206	0.0279132	0.0478978
AFF2-IT1	0	0	0	0	0	0	0	0
AFF3	1.98522	0.20661	1.91163	0.340957	0.613006	0.0733518	1.30003	1.04366
AFF4	9.75874	18.3483	33.1699	42.3371	16.209	12.5969	19.736	13.9217
AFG1L	1.15635	2.13975	2.18269	2.06316	2.69615	2.17393	1.4064	2.05133
AFG3L1P	9.89375	6.84673	14.9994	15.5919	7.86714	9.87091	16.4685	9.77464
AFG3L2	4.1462	8.10292	25.8057	28.7745	2.70684	5.67885	5.18477	4.70036
AFG3L2P1	0	0	0	0.00874763	0	0.00906744	0	0.00797268
AFM	0	0	0	0.12614	0	0.104602	0	0
AFMID	67.859	62.3746	34.905	20.9713	25.8741	64.4285	89.2425	65.6453
AFP	0	0.018875	0.0133198	0.412568	0	0.921095	0.147244	0
AFTPH	8.49448	8.7624	9.43778	10.7496	5.20683	6.80798	8.43343	7.87843
AGA	15.3753	18.1523	10.6298	20.3473	14.9649	23.022	32.6131	24.6338
AGAP1	2.71511	10.8768	10.3439	13.8812	2.5726	6.11919	6.21958	5.65317
AGAP10P	1.05207	0.516478	1.38285	2.11352	0.149906	0.390504	1.43519	0.331717
AGAP11	0.00913234	0	0.00421059	0.0150483	0	0	0	0.0228586
AGAP13P	0	0.303559	0.642654	0.510399	0	0.132265	0.306973	0
AGAP1-IT1	0.783167	0.60849	0.370849	0.0465047	1.92668	0.506152	0.311662	0.190732
AGAP2	2.94313	2.09506	4.66188	3.61581	0.21681	1.02218	1.51751	1.70811
AGAP2-AS1	0.665254	1.00397	0.535688	0.185275	1.52097	0.725516	0.679199	0.609777
AGAP3	249.597	126.483	164.204	215.8	238.418	180.974	205.833	237.792
AGAP4	13.0033	5.21261	3.15094	4.31425	0.985173	11.1975	5.98922	4.67511
AGAP5	0.102416	0.0514724	0.305116	0.346179	0	0.0807378	0.258768	0.134092
AGAP6	13.9273	10.0365	18.4854	12.8237	3.78889	11.3441	22.2473	9.82474
AGAP9	0.116154	0.112429	0.111076	0.141778	0.176214	0.176353	0.229011	0.0732232
AGBL1-AS1	0.0141253	0	0	0	0.128575	0	0	0
AGBL2	2.29085	3.81407	2.9607	0.524693	1.27475	0.775526	1.37248	4.44558
AGBL3	0.95251	0.590986	1.24483	0.639865	0.540586	0.717879	1.31945	1.29672
AGBL4	0.0449749	0.156718	0.069121	1.56454	0.454868	0.0597484	0.0339599	0.270178
AGBL4-AS1	0	0	0	0.0545568	0.0376713	0	0	0
AGBL4-IT1	0	0	0	0.180228	0.0829648	0	0	0
AGBL5	11.4453	14.1561	12.5453	9.88449	13.5822	15.8503	20.1481	21.5311
AGBL5-AS1	0.656115	0.586608	0.254746	0.265545	1.04776	0.19661	0.234674	0.414893
AGBL5-IT1	3.44111	1.3002	2.44676	2.64158	3.20773	1.79396	2.1131	1.99246
AGER	175.624	12.2493	26.5056	20.8427	432.677	26.9042	23.8706	39.8458
AGFG1	10.8024	19.0486	22.9002	14.1708	5.64866	10.7435	9.95734	6.62743
AGFG2	22.8839	12.3189	15.4525	41.7581	28.2981	15.4295	28.5557	19.9747
AGGF1	6.47139	8.22625	11.0202	14.3939	7.80308	11.9871	5.85287	10.3796
AGGF1P1	0.00677987	0	0	0.0893752	0	0	0.00767908	0
AGGF1P2	0	0	0.04806	0	0	0.0791299	0	0.104364
AGGF1P3	0	0	0	0	0	0	0	0
AGGF1P4	0	0	0	0	0	0	0	0
AGGF1P5	0	0	0	0	0	0	0	0
AGGF1P6	0	0	0	0	0	0	0	0
AGGF1P7	0	0	0	0	0	0	0	0
AGGF1P8	0	0	0	0	0	0	0	0
AGGF1P9	0	0	0	0	0	0	0	0
AGK	14.8975	9.99243	22.9032	27.0261	5.05785	18.4173	25.7311	17.7821
AGKP1	0	0	0	0	0	0	0	0
AGL	1.49555	1.30667	2.27885	2.25024	1.33993	2.04659	1.78621	1.94504
AGMAT	0.629649	0.543614	1.74185	0.549649	0.324094	1.00505	0.452092	0.410896
AGMO	0	0.330907	0.103785	0	0	0	0	0.0986011
AGO1	3.66061	4.70239	4.14917	4.39843	4.22476	5.1637	3.8123	4.98624
AGO2	4.07018	9.08286	15.8481	11.9273	4.00614	7.23163	7.18073	5.04749
AGO3	3.66724	3.85551	7.06945	5.18742	2.81469	4.25714	3.93576	4.70613
AGO4	7.30099	8.83897	15.7972	14.3947	5.52194	9.27568	8.42579	10.9116
AGPAT1	11.0954	12.2148	13.793	31.9117	5.19124	24.4743	14.0973	18.5271
AGPAT2	237.424	218.83	91.2361	97.9306	416.091	285.847	294.964	345.415
AGPAT3	37.8001	23.0861	46.9728	59.5001	41.9705	46.3013	53.8514	50.8991
AGPAT4	4.2557	16.1153	11.3771	2.56758	3.71055	3.3327	2.29586	3.5516
AGPAT5	3.89272	5.00234	9.04337	7.34768	0.342587	7.87344	5.79748	4.27429
AGPAT5P1	0	0	0	0	0	0	0	0
AGPS	4.13535	10.7833	14.094	11.2913	3.06695	5.77341	3.73975	6.29357
AGR2	123.137	519.686	127.247	861.401	391.232	321.991	48.094	458.061
AGR3	87.1733	39.6473	10.427	74.9075	118.294	148.086	7.38984	62.1565
AGRN	218.549	199.922	481.522	775.421	162.703	180.126	263.937	420.213
AGRP	1.67405	1.77884	0.542835	0.404177	5.63748	0.670326	0.812605	0.718324
AGT	0.828189	25.075	2.72667	1.92068	11.9686	18.7424	0.118122	3.83888
AGTPBP1	2.45496	3.55788	5.68005	4.71339	1.6421	2.8717	3.07758	1.30718
AGTR1	0.250465	0.448847	0.706079	0.149364	0.27141	0.220015	0.0648421	0.121803
AGTR2	0.0536438	0	0.0584602	2.5554	0.0591865	0	0	0.00976529
AGTRAP	137.862	129.303	95.3448	75.9268	252.47	210.547	84.7484	140.007
AGXT	0.0372063	0	0.0171544	0.316762	0.254001	0.995618	0	0.0558774
AGXT2	0	0.0120192	0	0.18188	0	0.0104738	0.010418	0
AHCTF1	3.32228	3.27911	6.62864	5.97127	3.14336	4.62451	6.61523	2.95937
AHCTF1P1	0.0228002	0.0383055	0.282331	0.329187	0.00494135	0.148357	0.0885398	0.0423947
AHCY	31.5834	54.597	37.7984	57.1847	32.3432	55.3937	29.5694	36.4244
AHCYL1	55.5872	49.1188	51.893	72.7777	38.8978	56.1616	43.0888	58.8486
AHCYL2	27.0724	9.08774	18.0821	18.8279	2.80552	9.48359	35.8994	10.5142
AHCYP2	0.0108113	0	0.0697856	0.629459	0	0.0123108	0.0612259	0.0865956
AHCYP3	0	0	0	0	0	0	0	0
AHCYP4	0	0	0	0	0	0	0	0
AHCYP5	0.0113527	0	0	0	0	0	0	0
AHCYP7	0	0	0	0	0	0	0	0.0107582
AHCYP8	0	0	0	0	0	0	0	0
AHDC1	9.88118	15.2969	25.5837	43.2839	15.5667	18.6105	10.6833	33.9866
AHI1	9.01964	7.37542	7.29696	8.45445	8.13782	9.87992	4.78276	7.92984
AHNAK	107.076	119.543	258.98	158.528	84.0382	38.1722	76.9621	156.043
AHNAK2	2.84084	6.76247	20.0203	10.1687	1.18319	9.03275	1.04813	2.8942
AHR	27.0512	24.1131	47.4066	51.8142	16.2037	19.4736	9.76959	36.5855
AHRR	0.935213	5.54534	3.31123	2.00627	4.85867	1.44669	0.199858	5.14994
AHSA1	88.8589	131.553	94.2112	241.568	66.3649	148.063	105.212	147.816
AHSA2P	49.0397	75.0589	107.089	66.8577	49.8535	45.6466	119.448	121.925
AHSG	0.00930157	0.0607721	0.00857722	0.0102181	0	0.137692	0.094817	0.00931289
AHSP	0.373794	0.195376	0.379154	0.0821254	1.92805	0	0	0.561374
AICDA	0.10739	0.0877046	0.569406	0.147465	0	0	0.0608165	0
AIDA	5.24008	6.66837	17.687	9.54948	2.9883	6.01883	9.52711	4.62206
AIDAP1	0.0459804	0	0.296798	0.016837	0	0.087263	0.0173596	0
AIDAP2	0.00833116	0.0870911	0.153648	0.539973	0	0.00948668	0.0660528	0.158485
AIDAP3	0	0	0	0	0	0	0	0
AIF1	122.602	71.7591	76.8644	39.7075	103.798	41.3681	35.8899	27.1148
AIF1L	4.13081	8.07816	11.0687	11.1659	5.68728	15.1986	4.95107	11.0549
AIFM1	19.4511	24.5498	20.0374	24.5206	19.1146	32.4541	22.9726	17.9539
AIFM1P1	0	0	0	0	0	0	0	0
AIFM2	14.5784	18.7483	13.6272	10.2748	16.2421	11.9498	13.5246	15.1144
AIFM3	12.4764	9.1548	6.75542	3.49089	19.0086	5.64634	10.3025	12.908
AIG1	12.9404	29.3251	31.4226	28.194	24.3394	35.5145	13.9781	25.9842
AIG1P1	0	0	0	0	0	0	0	0
AIM2	9.33191	3.54158	24.5136	7.02447	0.689393	0.388088	3.73153	2.77861
AIMP1	16.5721	15.5029	16.1217	20.0921	21.0582	19.4804	16.8167	14.4408
AIMP1P1	0	0	0	0	0	0	0	0
AIMP1P2	0	0	0	0	0	0	0	0
AIMP2	5.15716	12.2189	29.0559	22.2566	4.01936	11.4061	7.2212	6.62452
AIP	202.271	147.473	88.7205	82.8543	181.187	156.021	75.779	132.207
AIPL1	0	0.0216956	0	0.0364786	0	0	0.028208	0
AIRE	0.344941	0.150246	1.27856	0.378931	0.153912	0.223348	0.0842666	0.277643
AIRN	0	0	0.00442025	0.0315953	0	0.027292	0.0108586	0
AJAP1	0.0499643	0.37253	0.2656	0.0322868	0.022294	0.0334672	0.0965376	0.250126
AJM1	0.54665	0.990012	1.68469	11.1517	0.218239	0.431361	1.62935	2.46772
AJUBA	7.34861	8.75103	20.6795	33.7523	16.4892	15.5609	3.07509	11.87
AK1	27.6398	14.1728	18.9063	16.6947	19.2325	20.3882	14.4828	27.219
AK2	180.881	167.32	134.353	197.884	135.91	246.483	105.889	149.906
AK2P2	0	0	0.128002	0.0381224	0	0.0395161	0	0
AK3	17.5281	12.0775	37.4978	12.508	5.19232	14.422	24.046	12.5026
AK3P2	0.163807	0.513716	0	0.0719794	0.546717	0.261138	0	0.426418
AK3P3	0	0.0276586	0.175665	0.79058	0	0.0482049	0.0958959	0.0211924
AK3P4	0	0	0	0	0	0	0	0
AK3P5	0.0270803	0	0.0249715	0.0594974	0	0	0.0613438	0.379586
AK4	2.15889	3.76901	7.10876	6.6924	3.4741	12.5007	1.15827	1.05888
AK4P1	0.505715	0.137671	2.77857	2.5694	0	1.17571	0.0238662	0.105486
AK4P2	0	0	0	0	0	0	0.237593	0.168021
AK4P3	0.209459	0.164221	1.21683	0.851362	0	0.190808	0.355858	0.0629141
AK4P4	0.0870258	0	0	0	0	0	0.024642	0
AK4P5	0	0	0	0	0	0	0	0
AK4P6	0	0	0	0	0	0	0	0
AK5	0.166252	1.13635	0.495294	3.23121	0.388025	0.0291247	0	0.46095
AK6	27.3719	37.1384	37.1281	37.7966	31.0685	41.7138	23.2115	33.0566
AK6P1	0	0	0	0	0.178426	0	0	0
AK6P2	0	0	0	0	0	0	0	0
AK7	0.31401	3.66458	0.838718	0.547165	1.4127	5.12918	3.05375	6.41795
AK8	3.25232	3.16208	0.562322	2.2968	3.8033	1.6974	0.504312	9.01292
AK9	2.02643	1.65177	1.47807	1.35284	0.563445	2.26297	3.05533	2.42032
AKAIN1	0	0	0.0236069	0	0	0	0	0.15379
AKAP1	39.6532	71.9602	24.0836	53.779	21.3782	46.4296	50.9777	54.3484
AKAP10	11.7847	19.2534	23.6893	19.9042	7.40288	11.7786	15.9649	11.5269
AKAP11	1.74673	2.37881	3.07107	3.09009	0.78293	1.11558	1.38745	1.67646
AKAP12	1.19438	4.12918	8.31918	0.761939	0.824312	2.30095	1.09471	2.03318
AKAP13	25.0851	37.8576	58.2241	56.9318	9.99798	16.787	46.6474	37.5714
AKAP14	0.7313	3.07582	0.758645	0.175735	0.693397	0.390342	1.03536	4.00417
AKAP17A	34.0755	50.5015	76.3677	105.848	29.8834	28.0432	57.0338	56.6543
AKAP17BP	0	0	0.00733042	0.139725	0	0	0	0.103469
AKAP3	0.283834	0.422045	0.270756	0.860143	0.905737	0.947314	0.631871	0.617355
AKAP4	0	0	0	0	0	0	0	0
AKAP5	0.29693	0.230375	0.499127	0.832459	0.14077	0.545912	0.606061	0.399485
AKAP6	0.599201	2.42823	1.40583	5.84087	1.56491	1.52008	1.85561	1.61753
AKAP7	2.36968	1.50672	2.27724	3.61055	1.07436	1.13724	2.4166	2.26348
AKAP8	21.4589	18.5681	30.1178	40.3848	16.5688	18.1413	13.659	15.4997
AKAP8L	98.8335	77.5182	94.8315	111.233	43.6992	68.7689	60.4649	71.4939
AKAP8P1	0	0	0	0	0	0	0	0
AKAP9	4.48199	5.14123	11.1665	16.1792	2.25962	3.08232	7.91892	5.95829
AKIP1	24.8985	25.8412	38.5306	30.1416	17.9122	34.0356	12.3647	22.1817
AKIRIN1	14.3529	20.1921	49.3656	51.1001	7.36654	25.0461	24.3003	15.4808
AKIRIN1P1	0	0	0	0	0	0	0	0
AKIRIN1P2	0	0	0.0227372	0.108348	0	0.0280772	0.279276	0.0493747
AKIRIN2	20.8383	29.9896	53.5763	78.8787	10.5172	33.6424	27.022	15.7121
AKIRIN2P1	0	0	0	0	0	0	0	0
AKNA	28.507	13.3133	32.4904	24.2454	9.65269	8.93911	15.631	18.0939
AKNAD1	0.0282081	0.0645045	0.234103	0.193672	0.363746	0.192723	0.0878605	0.176515
AKR1A1	212.458	258.782	154.743	170.347	244.352	358.804	175.047	285.32
AKR1B1	80.2674	78.0476	123.027	77.8549	39.4922	32.2948	43.4601	40.4662
AKR1B10	0.493934	0.723661	3.18829	2.07176	2.13447	0.255655	0	0.119887
AKR1B10P1	0.01492	0	0.0137582	0	0	0	0	0.0298764
AKR1B10P2	0	0	0	0	0	0	0	0
AKR1B15	0.165144	0.102219	1.14614	5.54755	0.448328	0.702713	0	0.0783216
AKR1B1P1	0	0	0	0.0161502	0	0	0	0
AKR1B1P2	0	0	0	0	0	0	0	0
AKR1B1P3	0	0	0	0.0525155	0	0.0544355	0.270727	0
AKR1B1P4	0	0	0	0	0	0	0	0.0152622
AKR1B1P6	0	0	0	0	0	0	0	0
AKR1B1P7	0.01481	0	0	0	0	0	0	0
AKR1B1P8	0	0	0	0	0	0	0	0
AKR1C1	3.71092	20.7899	16.1434	7.3812	9.80997	5.29958	0.586479	2.51811
AKR1C2	2.74933	29.2921	35.9351	2.30591	2.26719	1.18212	0.258421	2.05594
AKR1C3	7.75084	71.6642	22.2873	13.9759	8.38968	30.8987	2.87219	11.4611
AKR1C4	0	0.0967446	0.0910285	0.0813322	0	0.0562038	0	0.0617725
AKR1C5P	0.184626	0.0603131	0	0	0	0	0	0
AKR1C6P	0.0190185	0	0.298137	0.0208925	0	0.0866253	0	0.0190417
AKR1C7P	0.0188148	0.0983419	0.798084	0.144681	0	0.0214244	0	0.0753509
AKR1D1	0.0973015	0.0282544	0.199387	0.106889	0	0.0123108	0.893898	0.0108244
AKR1D1P1	0	0	0.0138464	0	0	0	0	0
AKR1E2	2.31925	1.07081	11.5202	1.44374	1.89998	3.94379	0.52537	0.727584
AKR7A2	52.6419	63.086	44.6558	77.1652	73.7825	72.3815	60.8677	84.921
AKR7A2P1	0.0307206	0	0.155805	0.0168738	0	0	0	0.061516
AKR7A3	2.12053	2.07281	2.05392	6.97038	3.5786	2.52695	2.67174	3.79362
AKR7L	0.594657	0.875715	0.400382	4.1269	0.701663	1.69821	1.92436	1.86175
AKT1	27.8687	40.2079	90.6198	637.6	47.7449	81.3747	78.3242	79.2674
AKT1S1	54.2086	68.382	63.0844	44.7894	100.558	49.6152	39.7392	38.8638
AKT2	135.769	161.877	157.696	134.905	78.3279	111.812	125.986	118.893
AKT3	3.73455	9.50999	7.88698	4.33269	2.97098	2.48929	2.63077	4.24981
AKT3-IT1	0	0	0	0	0	0	0	0
AKTIP	17.1575	12.988	15.6031	32.1212	10.1524	20.2259	14.9657	11.5839
ALAD	22.8083	20.1274	29.3185	151.344	16.1017	24.0921	31.8243	46.8827
ALAS1	29.2222	21.0905	25.4263	58.7338	14.7816	44.6236	14.8917	24.1903
ALAS2	0.267014	0.0475786	0	0.0266659	0.0736509	0	0.0137467	0.0364554
ALB	0.176874	0.39113	0.175646	5.1266	11.5588	1.67322	0.0154102	0.2452
ALCAM	49.357	36.8911	45.5983	128.519	68.5561	34.6847	51.6351	41.3059
ALDH16A1	53.3925	39.6271	45.4213	26.8461	58.7746	25.9109	34.1362	44.8369
ALDH18A1	22.7813	40.9713	38.8284	64.1261	24.7266	24.5806	34.2605	16.9411
ALDH1A1	18.0342	61.658	20.3431	409.617	18.7106	41.7723	97.4619	41.0928
ALDH1A2	0.541026	28.2943	2.36144	0.198113	0.401268	16.8939	3.69031	2.8288
ALDH1A3	3.19585	28.8631	10.3633	6.10988	1.35271	3.76979	2.96976	5.73655
ALDH1B1	3.66723	12.6748	9.28686	3.87248	6.33539	4.97973	2.42467	4.66765
ALDH1L1	1.88591	9.69803	0.436414	1.87481	3.23093	3.59274	2.39593	0.739486
ALDH1L1-AS1	0.353779	0.336208	0	0	0.536708	0.0366225	0.109282	0.0322009
ALDH1L1-AS2	0.0503451	0.0328932	0	0.00921765	0.101836	0.133765	0.494193	0
ALDH1L2	0.777827	2.51936	2.87665	3.21336	0.451922	0.565347	1.19964	0.919616
ALDH2	167.822	129.09	56.7696	111.034	84.0513	100.805	64.7376	123.164
ALDH3A1	34.9616	20.996	3.17086	1.56594	1.38479	2.0361	3.90887	12.1438
ALDH3A2	45.8405	85.4018	38.3292	73.2179	48.4516	55.3384	93.3797	61.5227
ALDH3B1	22.4551	45.1331	38.9241	47.8234	36.2053	32.6995	30.3854	44.2352
ALDH3B2	1.58796	2.47762	3.89024	5.05106	2.46299	6.96297	1.39591	2.4679
ALDH4A1	6.42147	6.95157	2.41995	7.33896	11.3442	14.7202	5.28422	11.3664
ALDH5A1	12.4141	3.79284	5.64711	20.839	6.79158	4.78003	23.6148	8.83144
ALDH6A1	6.10506	5.98315	4.05548	38.2851	8.73509	9.10986	14.7881	12.5726
ALDH7A1	17.4937	35.0455	42.0077	40.0222	34.039	49.1407	34.84	25.8839
ALDH7A1P1	0.00916808	0	0.0676331	0.0201429	0	0.0417587	0.0311521	0.00917924
ALDH7A1P2	0.0452646	0	0	0	0	0	0	0
ALDH7A1P3	0	0	0.0751315	0	0	0	0	0
ALDH7A1P4	0	0	0	0	0	0	0	0
ALDH8A1	0.828937	2.16636	0.704264	0.327413	2.09122	0.753006	0.559107	0.867247
ALDH9A1	20.7958	21.1285	32.492	51.8888	6.18567	22.6691	29.8526	26.541
ALDOA	1324.71	1025.01	1078.44	1423.85	1481.97	1876.44	554.656	1281.03
ALDOAP1	0	0	0	0	0	0	0	0
ALDOAP2	0	0	0	0	0	0	0	0
ALDOB	0.884339	1.76087	0.203868	0.0693913	1.51729	1.64236	0.119241	0.379464
ALDOC	19.8165	24.839	13.2829	57.1294	3.10434	46.1572	2.82085	22.5634
ALG1	11.5148	14.6006	11.0725	15.0856	8.15209	9.29162	10.2404	16.2067
ALG10	0.367386	0.647532	0.929667	0.92919	0.54439	0.496174	0.367727	0.290845
ALG10B	0.264449	0.26425	0.796115	0.743355	0.34219	0.265701	0.317141	0.233621
ALG11	0.286527	0.96184	0.80631	1.15051	0.0449672	0.641286	0.274171	0.484722
ALG12	2.82462	9.64201	6.62639	5.97352	0.056632	3.11012	7.10318	7.49374
ALG13	20.6781	19.4858	29.5758	40.0664	15.8736	18.6643	30.7818	24.0004
ALG13-AS1	1.87396	0.376725	1.32925	2.85038	0.546717	0	0.244903	0.649467
ALG14	2.22828	2.16583	1.85201	1.53745	2.12321	2.69141	2.45198	1.49439
ALG14-AS1	0.0128236	0	0	0.0281744	0.311269	0	0.0145244	0
ALG1L	9.98667	11.293	3.42922	2.85776	11.4423	13.7177	7.31668	12.6559
ALG1L10P	0.696104	1.34275	0.183399	0.364141	0	0.150981	0.262809	0.431446
ALG1L11P	0.0624652	0.489742	0.230403	0.343102	0	0	0.21225	0.0938119
ALG1L12P	0.16192	0.71938	0.41807	0.177875	0	0.295005	0.953656	1.6536
ALG1L13P	0.232309	0.273203	1.04967	0.535919	0	0.396794	1.15773	0.907107
ALG1L14P	0	0	0	0.184905	0	0	0.0953217	0
ALG1L15P	0.0531033	0.0925206	0.130581	0.155562	1.82606	0.443437	0.0200488	0.0531679
ALG1L2	5.27942	2.51708	2.99334	2.99778	3.59876	4.46813	10.2623	4.53583
ALG1L3P	0.197556	1.58576	0.572538	1.11611	2.01231	1.15692	0.0958959	0.367336
ALG1L5P	0.273437	1.16719	0.0840479	0.640812	3.04204	2.13802	0.412937	1.14983
ALG1L6P	1.31647	0.896461	1.21395	0.549958	0.956393	1.37238	1.05005	1.85644
ALG1L7P	0.274684	0.059822	0.358832	0.226313	0.27781	0.0781956	0	0.183346
ALG1L8P	0.258902	0.0966597	0.11937	0.101576	0.813601	0.631738	0.0209457	0.555465
ALG1L9P	0.230404	0.200714	0.188855	0.309354	0	0.553874	0.985859	0.46137
ALG2	12.0261	10.2231	15.239	36.0329	3.12762	7.18564	8.61422	7.45599
ALG3	54.0002	43.1824	37.3837	50.7321	101.377	57.5621	40.3867	79.9071
ALG3P1	0	0.0659438	0	0.0138596	0	0	0.0857382	0.0126318
ALG5	38.3151	36.236	26.7349	20.4648	17.2299	16.8662	24.6017	35.2347
ALG6	8.33767	8.2382	5.81359	7.41755	10.1021	10.3968	5.11258	6.61103
ALG8	23.5245	29.6503	29.9791	22.4176	28.2775	19.0985	28.7594	29.2286
ALG9	2.81926	2.90909	4.39361	2.83421	2.0517	2.22706	3.36991	2.33315
ALG9-IT1	0	0	0.113686	0.0225725	0	0	0	0
ALK	0.148419	0.126483	0.059505	0.857754	0.00978969	0.169005	0.0438532	0.361809
ALKAL1	0.753215	1.38211	0	1.02109	0.0243124	0.383221	0.889416	3.19303
ALKAL2	0.737676	1.92785	1.28886	0.959642	1.26636	0.39789	0.835513	2.06023
ALKBH1	6.6537	6.07274	5.35209	16.6091	5.82355	8.24097	9.49558	7.96342
ALKBH2	19.1413	17.2201	12.8159	8.59664	20.1585	11.1387	17.7623	13.5233
ALKBH3	29.119	19.8103	13.5809	20.2633	30.5606	17.1719	21.0192	26.1539
ALKBH3-AS1	0.391768	0.255963	0.24084	0.914539	0	0.353167	0.388262	0.179779
ALKBH4	8.63224	7.98139	10.9582	23.7813	22.8979	14.1351	14.6598	14.3734
ALKBH5	26.831	32.1521	24.598	31.2355	14.1556	33.5745	33.7997	28.7413
ALKBH6	2.07488	4.29448	5.26507	7.9028	2.8031	3.88029	4.23699	3.13886
ALKBH7	171.222	140.898	58.3551	71.5408	269.965	116.389	97.7864	130.76
ALKBH8	2.53909	2.6146	3.05395	2.16776	1.20374	0.879947	1.56296	1.71321
ALLC	0.0626043	0.0409028	0	0	0	0	0	0
ALMS1	1.24529	1.58946	2.08562	1.64583	1.19491	1.53046	2.2971	1.61337
ALMS1-IT1	0.153421	0.148178	0.54744	0.153883	0.141674	0.212678	0.407979	0.0935002
ALMS1P1	0.456972	0.218462	0.0924993	0.183659	0.118361	0.0634577	0.252478	0.278981
ALOX12	1.19051	3.05369	4.50303	3.63284	0.568585	1.05438	1.47326	2.24045
ALOX12-AS1	3.41133	3.84628	4.02646	3.06222	2.89813	2.53046	4.94562	2.90804
ALOX12B	0.156163	3.20216	0.110771	2.86358	1.23922	0.369324	0.653076	0.360815
ALOX12P1	0	0	0.0105453	0	0	0	0	0.0114498
ALOX12P2	3.94945	1.60876	6.15974	0.33477	3.66153	0.555214	19.7293	0.280703
ALOX15	0.494754	16.4019	1.46161	3.07986	4.92045	3.7767	0.0830181	0.146772
ALOX15B	9.69035	9.83306	27.165	90.8581	62.7372	19.3342	144.046	5.33252
ALOX15P2	0.0740889	0.0871313	0.102479	2.9056	0.247276	0.826776	0	0.0296717
ALOX5	75.2705	88.9699	133.697	73.2149	13.8026	28.3743	28.9459	38.7076
ALOX5AP	83.3352	83.1019	147.678	11.847	33.7548	41.1627	26.4136	23.2516
ALOXE3	0.206048	0.233818	0.340005	0.137002	0.197425	0.0246976	0.0184244	0.0651471
ALPG	0.355172	0.559874	6.19677	3.73448	2.95924	0.0898742	0.0510829	0.276581
ALPI	0	0	0	0.00696732	0.0865964	0	0	0
ALPK1	15.3497	13.4087	14.0435	17.2976	11.1441	9.12214	14.2996	13.009
ALPK2	1.14021	1.84503	2.66395	0.499726	0.188214	0.477632	0.414864	1.45509
ALPK3	0.534876	14.1911	2.91615	8.10429	7.18709	12.6191	1.29259	1.40422
ALPL	192.468	107.685	28.7617	13.855	84.3368	38.8104	8.57096	14.0718
ALPP	0.207704	0.192248	7.06266	0.636977	0.157551	0.177385	0.0882195	0.329266
ALS2	5.76366	10.3021	9.57637	6.69937	3.58519	7.53483	7.27904	7.45325
ALS2CL	34.8188	19.2352	47.4574	27.087	51.1715	22.7966	12.2631	61.0613
ALX1	0	0	0	0	0	0.0664527	0	0.243456
ALX3	0	0	0	0.523235	0	0.309922	0	0
ALX4	0	0.140535	0.00225394	0.00805543	0.300361	0	0	0.0856543
ALYREF	95.8479	138.844	112.955	65.9691	85.9131	141.291	84.4719	77.6011
AMACR	0.533324	0.666154	1.48984	0.456639	1.4873	0.732327	0.479694	0.934454
AMBN	0	0	0	0.0175549	0	0	0	0
AMBP	1.35849	1.99082	0.163905	2.05024	8.86007	1.02646	6.91681	5.99989
AMBRA1	8.27884	18.4108	11.2749	18.9203	4.67877	14.8673	10.9125	10.9839
AMD1	10.9236	16.3322	25.6192	48.9213	7.97509	16.704	10.6028	14.2769
AMD1P1	0	0.0597571	0.0421698	0	0	0	0.103593	0
AMD1P2	0	0	0	0	0	0	0	0
AMD1P3	0.056558	0.110857	0.0782305	0.0465983	0.0429013	0.25761	0.480444	0.0141567
AMD1P4	0	0	0	0.0344377	0.0158527	0.0118989	0	0
AMDHD1	1.9588	0.404905	0.163278	0.449814	0.235045	0.529267	1.25344	0.332404
AMDHD2	26.2688	38.1434	20.817	24.5167	57.4443	17.367	17.187	28.0147
AMELX	0	0	0	0	0	0	0	0
AMELY	0	0	0	0	0	0	0	0
AMER1	0.594186	0.53403	1.23481	0.649551	0.277023	0.336649	0.837136	0.667459
AMER2	0.00262214	0	0.00241794	0.00288052	0.0159119	0.00298583	0.00593982	0.00262533
AMER3	0	0	0	0	0	0	0.00595315	0
AMFR	30.0834	38.6613	47.7191	55.4979	20.9264	22.5074	21.5718	25.5704
AMH	16.5511	7.44965	2.84438	105.4	3.60525	1.2847	0.39423	4.30205
AMHR2	0.0844124	0.93757	0.165408	1.27504	1.32862	1.10538	0.0956079	1.03531
AMIGO1	2.41222	0.702691	1.3495	1.78912	2.03954	1.39964	1.41828	2.06519
AMIGO2	6.4374	16.065	43.5415	1.84051	14.0547	7.50223	3.6349	4.4181
AMIGO3	0	0	0.00580134	0.00345559	0	0	0	0
AMMECR1	2.24984	4.32084	6.89703	4.36856	1.62807	5.81232	4.4486	2.45438
AMMECR1-IT1	0.0250529	0	0	0	0.304056	0	0	0.100334
AMMECR1L	3.7872	4.66045	7.18524	3.58264	1.70576	2.89449	3.54662	4.7148
AMMECR1LP1	0	0	0	0	0	0	0	0
AMN	35.2745	73.9115	11.5096	89.8119	16.3224	25.3136	23.2018	72.0489
AMN1	0.741454	2.06691	4.0567	5.08619	0.649907	0.600386	1.94085	1.13828
AMOT	1.73423	3.07134	0.632868	9.02702	2.65335	5.86969	1.98096	3.74977
AMOTL1	3.83337	5.0051	7.94707	4.37578	3.32314	3.53245	3.00425	3.34794
AMOTL2	9.59167	9.46932	14.6482	28.8599	7.73466	14.2469	7.72803	14.4126
AMPD1	0.932046	0.74428	0.368342	0.1869	0.381551	0.951819	2.32916	0.822088
AMPD2	44.9809	41.8502	69.374	47.6807	61.2272	50.35	41.6673	49.0477
AMPD3	14.4927	17.5067	33.5113	29.0344	4.85974	17.1784	16.1565	8.35169
AMPH	0.500105	1.28445	0.77125	15.7332	0.0523238	0.0589105	0	0.483448
AMT	29.999	34.9559	35.646	60.7463	35.8173	22.3115	44.131	55.956
AMTN	0	0.0204286	0.0144162	0.738489	0	0	0.0177071	0
AMY1A	0.422806	0.152409	0.16133	1.07308	0.110591	0	0.0495396	0.759059
AMY1B	0.673072	0.163976	0.147275	0.977505	0.813418	0.129903	0.12921	1.65618
AMY1C	0.482268	0.438878	0.00794129	0.283816	0.169844	0.10787	0.0487706	1.06918
AMY2A	0.226445	0.0394529	0.0139207	0.132671	0	0.0171902	0	0.22672
AMY2B	27.6664	5.06416	6.22118	9.73119	9.73106	3.57546	7.41739	15.6635
AMYP1	0	0	0	0.0150924	0	0	0	0
AMZ1	0.171797	1.04762	8.48673	3.80148	1.76235	0.167679	1.19529	0.40954
AMZ2	37.5155	46.516	36.6869	41.6255	37.4147	30.3773	54.712	42.5191
AMZ2P1	4.01378	5.72547	2.77293	3.25379	5.24727	3.65198	10.4298	6.75807
AMZ2P2	0	0	0	0.0584279	0.221894	0	0.0150603	0
ANAPC1	6.22725	6.60918	10.9274	8.39588	4.56656	5.6511	5.91249	5.95474
ANAPC10	6.0101	5.75594	7.95167	13.8813	0.42474	5.56847	5.64449	5.34466
ANAPC10P1	0.0505564	0	0.0233097	0.027769	0	0.0287842	0.257677	0.025309
ANAPC11	288.061	402.637	105.75	156.991	413.881	347.455	320.623	305.664
ANAPC13	34.1564	30.0267	30.9448	43.7455	26.6524	45.8666	29.0834	21.4391
ANAPC15	5.77512	8.93845	6.0837	6.67269	2.77866	3.85203	6.75276	8.72001
ANAPC16	57.6908	48.014	36.5978	31.2734	42.7995	48.5792	58.3161	49.1082
ANAPC1P1	0.0457807	0.38457	0.114585	0.0359227	0.0595308	0	0.0074075	0
ANAPC1P2	0.475241	0.804247	1.55896	2.50765	0.118193	1.72105	1.87954	1.06864
ANAPC1P3	0.405423	0.117727	0.166156	0.346401	0	0.051295	0	0.0902037
ANAPC1P4	1.03343	1.72175	2.51739	0.737921	0.783895	0.862962	0.634018	1.49168
ANAPC1P6	0	0	0	0.0185795	0	0	0	0
ANAPC2	163.366	106.38	94.7918	273.161	189.992	181.75	131.215	188.61
ANAPC4	30.9003	19.135	25.3939	21.7806	22.6967	19.9251	20.1883	19.5971
ANAPC5	76.7323	58.9506	74.5918	64.5529	57.1642	62.4856	62.9392	63.2237
ANAPC7	52.4579	41.2441	35.5174	37.0575	41.4201	53.8858	35.8911	31.7269
ANG	21.0249	8.73474	1.52783	10.1884	12.7412	9.88867	7.3554	14.1099
ANGEL1	15.2224	22.9294	22.5361	45.1963	27.3642	15.7428	36.2895	22.2664
ANGEL2	11.01	8.41902	12.7806	15.0671	9.46791	11.2883	13.4999	9.42694
ANGPT1	0.951799	0.853358	3.37618	0.198432	0.284574	0.197776	0.708198	1.88505
ANGPT2	0.951096	1.48554	2.01443	1.60395	0.580534	1.23531	0.547035	0.755107
ANGPT4	0.0232693	0.0101354	0.0715242	0.0255622	0	0	0.0439258	0.13202
ANGPTL1	0.375793	0.169636	0.35913	0.0900704	0.0518278	0.0389014	0.363724	0.560956
ANGPTL2	16.5886	23.0285	40.4358	24.3005	9.54234	31.9431	55.5725	28.6738
ANGPTL3	0	0.0280387	0.138506	0.0825015	0	0.0122168	0.206579	0
ANGPTL4	20.1654	45.7217	31.8595	14.0299	22.4159	62.8471	14.756	9.6667
ANGPTL5	0.0567865	0.0865706	0	0.020794	0	0	0.0107197	0.00947595
ANGPTL6	3.42444	1.34872	1.8235	1.15505	0.643902	0.72496	0.502582	1.64187
ANGPTL7	0	0.219403	0.437167	0.0542501	0	0.0112467	0.0783071	0.0197776
ANGPTL8	0.55939	0.517763	0.924192	0.486487	0.247518	0.424651	0.131996	1.2835
ANHX	0	0	0	0	0	0	0.00611083	0
ANK1	0.812598	0.247601	0.655234	0.580435	0.0552812	0.323649	1.1515	0.430508
ANK2	2.27355	1.94339	2.11722	1.29815	1.41783	1.66794	1.542	2.9961
ANK2-AS1	0	0.0156168	0	0	0	0	0	0
ANK3	7.36105	7.05263	9.26742	10.3212	4.95565	3.52966	5.82233	6.16203
ANK3-DT	0.259072	1.48108	0.358346	0.569201	1.08084	0.147503	0.770261	0.0648469
ANKAR	0.970712	0.627471	0.904642	0.425411	0.250662	0.335132	1.25736	0.946046
ANKDD1A	46.9045	19.4559	10.2127	3.93324	135.592	20.005	63.9774	18.559
ANKDD1B	1.74263	3.41566	0.541463	3.66222	1.78162	2.16766	1.59831	1.57407
ANKEF1	1.13545	1.18843	0.927216	1.01152	1.37119	0.559626	0.921341	1.00109
ANKFN1	3.16865	1.81778	0.264701	0.315341	1.08871	0.502876	0.625244	5.00748
ANKFY1	4.23853	8.98619	18.543	19.9649	1.85932	6.42875	10.5268	6.81149
ANKH	16.6397	70.0934	32.5473	22.6597	28.2568	8.93429	18.589	33.3199
ANKHD1	1.63591	0.937442	1.13264	2.82999	3.22385	1.15729	2.0437	1.11551
ANKHD1-EIF4EBP3	0.15875	0.238556	0.329372	0.476674	0.164571	0.126538	0.302672	0.272853
ANKIB1	8.81261	10.9094	29.3339	30.3696	4.56709	10.6727	16.5333	8.72696
ANKK1	2.82751	11.5656	1.62215	0.940944	3.59092	0.524378	0.50072	7.22954
ANKLE1	1.05897	0.946248	1.75914	0.958023	0.283505	0.930982	0.264577	0.491148
ANKLE2	36.4491	28.6247	65.1048	46.5579	24.0006	38.7635	37.0237	22.0151
ANKMY1	16.5578	15.7096	11.3824	10.0961	23.3283	15.0681	20.9711	15.6802
ANKMY2	7.82196	8.26034	11.7403	17.5365	7.36772	8.84619	10.8203	9.83158
ANKRA2	5.18569	10.1115	14.7031	17.1255	4.26439	6.65915	7.08109	11.9368
ANKRD1	0.14914	0.584647	0.497713	0.0390085	0.463286	0.444781	0.112614	0.0711055
ANKRD10	169.881	264.259	147.846	105.867	141.269	120.495	118.201	171.182
ANKRD10-IT1	8.54376	9.08601	10.9479	21.0466	82.1456	4.21159	3.64455	5.11028
ANKRD11	28.3585	24.3145	60.7698	59.3509	28.8388	27.6879	37.7508	31.8514
ANKRD12	5.18003	4.6	10.2521	12.1219	1.81659	5.23831	2.9743	3.27039
ANKRD13A	39.3023	29.3205	29.3823	79.1879	20.9369	30.1246	26.4354	19.7145
ANKRD13B	6.34701	14.1387	7.33283	5.44189	8.46698	4.21208	2.52854	16.1193
ANKRD13C	5.91387	6.87014	13.7761	12.8879	4.91098	9.56379	6.08854	4.65122
ANKRD13D	141.274	84.367	127.925	68.64	133.205	111.902	57.3806	111.775
ANKRD16	4.88931	4.05069	5.3607	4.70662	5.56945	3.34812	5.06202	4.41583
ANKRD17	6.17593	6.86775	11.1816	16.9253	2.48889	6.21965	7.82955	5.07201
ANKRD18A	0.266083	0.169389	0.0754962	0.442201	0.351916	0.605978	0.989125	0.252746
ANKRD18B	0.0579813	0.393976	1.78577	0	0.263885	0.488572	0	0.0348311
ANKRD18CP	0.0377306	0.0369772	0.00434906	0.0310864	0	0.0322229	0.0106837	0.0236104
ANKRD18DP	0.0301441	0.0393895	0.0347458	0.0993431	0	0.111556	0.034142	0.0150904
ANKRD18EP	0.0961185	0.0209331	0.295445	1.7129	0	0.0851278	0.278215	0.219203
ANKRD19P	2.18561	0.568546	0.205273	0.255659	2.24118	0.771973	0.687634	0.69903
ANKRD2	0.375347	0.122617	1.15373	0.148898	0.553611	0.237449	0.177137	0.240097
ANKRD20A10P	0	0.0484894	0.00855458	0.98854	0	0	0.0210148	0
ANKRD20A11P	0.110667	0.0433827	0.35717	0.0972571	0	0	0.175482	0.265923
ANKRD20A17P	0	0	0	0	0	0	0	0
ANKRD20A18P	0	0	0.0790255	0.125525	0	0	0	0
ANKRD20A19P	2.68892	0	0	0.0496449	0	0.012865	0	0.0452469
ANKRD20A2P	0	0	0	0.0145041	0	0	0.00747709	0.00660957
ANKRD20A4P	0	0.0862534	0.0140464	0.0278894	0	0	0.017253	0.00508374
ANKRD20A5P	0.0613741	0.625544	0.282973	0.134843	0.111731	0	0.264153	0.135187
ANKRD20A7P	0.0349329	0	0.0161063	0.00639585	0	0	0.112104	0.0582924
ANKRD20A8P	0	0	0	0	0	0	0.00412082	0
ANKRD20A9P	0	0.00616701	0	0	0.0143196	0	0	0.0141757
ANKRD22	26.1074	41.3534	24.6307	11.2521	75.3861	19.8294	12.2069	5.21686
ANKRD23	3.45176	2.09834	0.968727	0.758377	4.58769	3.10169	2.57521	3.20052
ANKRD24	17.2003	2.1799	2.35274	15.6372	2.82032	1.11743	15.153	3.84272
ANKRD26	1.22755	0.642917	1.80104	3.16107	0.716261	1.1488	1.36221	0.900634
ANKRD26P1	0.00586589	0	0	0	0	0.0400769	0	0.0352382
ANKRD26P2	0	0	0	0	0	0	0	0
ANKRD26P3	0	0	0.0188649	0	0	0	0	0
ANKRD26P4	0	0	0	0	0	0	0	0
ANKRD27	10.2657	18.1541	18.7834	39.0818	3.05037	7.53605	11.3411	7.20281
ANKRD28	8.03558	11.1351	18.3481	12.2502	3.38166	5.52602	12.2589	6.04466
ANKRD29	3.9415	27.0722	4.33125	0.769979	0.980478	1.58589	3.87658	2.81618
ANKRD30A	0	0	0	0	0	0.00455177	0.00452751	0
ANKRD30B	0	0	0	0.0255411	0	0	0	0
ANKRD30BL	0	0	0.00838847	0.0599595	0.0138006	0.0725102	0.659416	0.00910795
ANKRD30BP1	0	0	0	0.00892977	0	0	0	0
ANKRD30BP2	0.00816183	0	0	0.00896607	0	0	0.027733	0
ANKRD30BP3	0	0	0	0	0	0	0	0
ANKRD31	0.0167884	0.0511875	0.00258017	0.0491804	0.0594281	0.0063723	0.0411992	0.0252132
ANKRD33	0.0181585	0.0474557	0.0502333	0.0498694	0	0.113724	0	0
ANKRD33B	0.169012	0.290591	1.83739	0.234525	0	0	0.141052	0.0534371
ANKRD33B-AS1	0	0	0	0	0	0	0	0
ANKRD34B	0.0188232	0.106585	0.433935	0.330848	0.285562	0.714466	0.0781723	0.320384
ANKRD34C	0.0359761	0.0208935	0	0	0	0	0.00452751	0.0400221
ANKRD34C-AS1	0	0	0	0	0	0	0	0
ANKRD35	2.39583	4.82243	3.41543	4.95591	2.5311	4.55195	2.94791	11.3523
ANKRD36	0.763972	0.765883	1.24868	0.896978	0.48445	0.8147	1.14915	0.963211
ANKRD36B	0.415739	0.432263	1.22841	1.40449	0.52898	0.213794	0.5367	0.953336
ANKRD36BP1	0	0	0	0	0	0	0	0
ANKRD36BP2	9.69083	1.66518	6.504	2.62888	0.505792	4.9016	14.0978	4.37657
ANKRD36C	1.30199	1.25798	0.813433	3.05623	0.276658	0.816138	0.605238	1.97871
ANKRD36P1	0	0	0	0	0	0	0	0
ANKRD37	6.85962	11.966	6.20171	34.5087	7.37872	8.05931	15.5198	10.6126
ANKRD39	2.34166	2.25626	2.16367	1.91241	1.73676	1.66451	1.9664	2.66658
ANKRD40	5.0163	8.88741	12.9324	9.35807	4.45636	8.34508	5.92047	7.8805
ANKRD40CL	0.0238013	0.217709	0	0	0.0902707	0.0135513	0	0
ANKRD42	4.99047	4.66564	7.24601	3.89965	1.96593	1.22444	3.41171	5.17599
ANKRD44	3.90231	1.39917	3.92755	2.95373	8.26647	0.505771	2.51537	1.56441
ANKRD44-AS1	3.67584	5.61051	1.16784	0.916194	9.65345	0.351737	0.524793	8.65956
ANKRD44-IT1	0.31554	0.206159	0.109113	0.014443	0.41886	0	0.148912	0.078981
ANKRD45	0.429806	0.415607	0.435969	0.38717	2.43866	0.127249	0.243406	0.120492
ANKRD46	7.12591	5.50838	8.68341	22.8448	6.87943	6.90621	6.82687	5.67759
ANKRD49	9.81668	8.28445	10.2676	12.5813	3.41289	4.01071	8.57063	8.46355
ANKRD49P1	0.334635	0.411548	0.23597	0.194616	0	0.134488	0.0668854	0
ANKRD49P2	0	0.0344566	0	0	0	0.300263	0.179198	0.0264011
ANKRD49P3	0	0	0	0	0	0	0	0
ANKRD49P4	0	0	0	0	0	0	0	0
ANKRD50	1.50424	2.06162	2.25802	17.5574	1.25578	3.61278	2.13947	2.44952
ANKRD52	21	27.8051	62.0396	48.6899	11.1501	17.4227	20.5173	22.9843
ANKRD53	1.03819	2.53818	1.78087	0.748065	0.592747	0.74999	3.69203	1.92244
ANKRD54	31.579	34.9774	21.0212	22.7499	42.171	45.2496	33.3879	53.9124
ANKRD54P1	0	0	0	0	0	0	0	0
ANKRD55	0.865877	0.0965871	1.32426	0.1856	0	0.108217	0.1794	0.063434
ANKRD6	2.12146	5.83302	2.96699	5.39899	8.6897	7.14645	7.97939	4.8145
ANKRD60	0	0	0.025141	0	0	0	0	0
ANKRD61	0.145355	0.379872	2.34046	2.82506	0.101775	0.254639	0.74718	0.19031
ANKRD62	0	0	0.00345145	0	0.0624611	0.00852412	0	0.00374748
ANKRD62P1	0	0	0	0	0	0	0.0196164	0
ANKRD62P1-PARP4P3	0	0	0	0	0	0	0	0
ANKRD63	0	0.144609	0.306146	0.0945556	0	0	0.0139271	0
ANKRD65	82.2843	32.2322	19.5511	37.4584	60.8156	68.1354	65.903	51.7023
ANKRD66	0.0861193	1.0353	0.18265	0.018921	0.130649	0	0.0195082	0.508722
ANKRD7	0.116154	0.170752	0.227607	0.558249	0.242295	0.247996	0.0657799	0.014537
ANKRD9	24.5241	35.3446	29.9111	60.861	41.3726	66.299	71.9526	54.8109
ANKS1A	6.12749	9.15779	14.2158	34.3311	5.56162	13.3963	8.73049	9.39549
ANKS1B	0.0609747	0.331984	0.0843396	1.95367	1.29504	1.48121	0.149634	0.325594
ANKS3	60.6841	79.2157	29.6111	44.0695	227.814	57.3146	65.6676	62.8801
ANKS4B	0.0670182	0.663054	0	1.20424	0.0435735	0	0	0.0766855
ANKS6	18.4747	14.1	13.3848	15.9306	12.2808	12.4207	16.8903	19.894
ANKUB1	0.0101919	0.732483	0.479311	0.0895697	0.185543	0.0928443	0.0230873	0.0204087
ANKZF1	131.54	94.1805	100.086	51.1354	84.3709	120.88	113.337	127.916
ANLN	1.45956	3.82778	39.6429	13.5447	4.24271	11.0761	4.93631	4.03657
ANO1	4.62192	6.49205	7.31623	7.04188	2.50285	3.77873	2.81716	4.48254
ANO10	15.869	27.0852	23.1931	20.395	13.3474	22.1311	13.3149	17.879
ANO1-AS1	0	0	0	0	0	0	0	0
ANO2	0.774281	0.486669	0.695909	0.376838	0.996214	0.290171	0.399633	0.804663
ANO3	0.0743387	0.0121424	0.0342749	0.214368	0.930412	0.206333	0	0.0139555
ANO3-AS1	0	0	0	0	0	0	0	0
ANO4	0.0391277	0.255642	0.0793775	0.189126	0.118719	0.151486	0.00886343	0.282062
ANO5	0.547977	1.53086	0.230001	3.35859	1.24985	0.219469	1.63082	1.46431
ANO6	6.14352	7.55556	16.3723	10.3391	2.68759	5.06779	4.40901	5.55713
ANO7	1.09517	6.7542	1.50718	1.50385	0.213975	1.95563	1.89822	2.13486
ANO7L1	8.65037	4.65439	6.89268	44.8152	16.7435	4.15585	27.1274	29.5666
ANO8	14.0725	15.2277	30.5011	60.1942	20.8886	23.602	11.1618	22.4773
ANO9	71.9117	168.65	74.8305	47.1861	132.454	47.098	36.9946	107.989
ANOS1	5.1255	2.31946	4.94527	11.9605	1.76796	3.16394	6.26361	14.7956
ANOS2P	0	0	0.805435	0	1.48571	0	0.0149894	0
ANP32A	77.7335	67.8051	77.6133	85.5106	61.3391	83.8903	113.017	71.6965
ANP32AP1	0.279232	0.162166	0.228877	0.136332	0.729559	0.51227	0.456829	0.217445
ANP32B	186.861	129.033	156.269	207.798	92.5373	239.816	110.382	112.756
ANP32BP1	0.0138197	0.0180584	0	0.0455445	0.125793	0	0.0626105	0
ANP32BP2	0	0.0673958	0	0	0	0	0	0
ANP32BP3	0	0.0520265	0	0	0	0	0	0
ANP32C	1.89389	0.807554	0.790479	0.459902	3.75024	1.81606	1.49026	0.938119
ANP32D	0	0	0	0	0	0	0	0
ANP32E	19.8836	24.1296	35.9738	42.8558	27.2927	93.9852	49.478	14.8561
ANPEP	34.4233	81.3243	91.4768	73.8462	68.1231	65.8015	12.943	37.3079
ANTKMT	99.1867	110.152	62.4769	69.6394	267.803	94.4572	79.4535	130.207
ANTXR1	25.0634	105.627	45.9062	31.2568	28.308	24.3611	34.2189	40.5344
ANTXR2	14.7002	19.4197	44.3122	7.96153	9.61491	12.5042	11.7396	19.8444
ANXA1	150.114	172.225	293.655	99.5241	37.3901	59.9863	43.39	59.1597
ANXA10	0.586222	0.0191505	0.0540571	0.0321993	0.044467	0	0.0165993	0.0880403
ANXA11	163.939	184.518	126.674	108.077	94.7468	110.646	100.305	179.62
ANXA13	0.0522964	0.375849	0.819807	0.517046	1.44791	0.148875	0.0888487	0.18326
ANXA2	1073.41	1468.09	1295.09	590.939	398.197	1242.24	649.393	1356.17
ANXA2P1	0.121423	0.376827	0.0139959	0.78365	0.322362	0.414791	0.103145	0.319122
ANXA2P2	28.4833	48.7746	57.6255	25.2202	2.37927	29.7139	20.7695	49.8612
ANXA2P3	0	0	0	0	0	0	0	0
ANXA2R	9.67595	8.31126	3.37638	1.70706	15.7576	16.5055	5.52951	4.35255
ANXA3	17.0826	14.9857	36.484	9.82644	7.4646	23.3739	13.8324	22.6993
ANXA4	56.0834	74.7615	61.6032	54.065	11.7381	36.0448	28.3036	79.8175
ANXA5	158.756	229.13	230.918	431.037	87.4665	169.392	164.304	145.45
ANXA6	156.645	176.222	139.192	82.679	92.0729	87.2076	130.849	127.657
ANXA7	38.991	65.5633	58.8341	38.3532	19.2071	65.9826	36.692	32.612
ANXA9	9.64229	8.73493	4.9446	3.97546	12.5123	11.4725	15.4149	9.36514
AOAH	21.666	13.5639	21.0074	11.5328	11.2682	4.3036	8.50188	6.39865
AOAH-IT1	0	0.128205	0.0452362	0.0269452	0	0.0279302	0.0277814	0
AOC1	9.08529	25.0477	2.12618	1.36098	4.66744	0.0235123	0.116935	3.57652
AOC2	0.650331	0.723377	0.713677	0.566806	0.00815371	0.379445	0.152187	0.322871
AOC3	18.129	9.14912	22.5738	7.74799	7.8042	6.42305	11.401	35.188
AOC4P	0.287299	0.420466	0.85836	0.164116	0.592761	0.248632	0.273339	1.70288
AOPEP	42.5852	42.8138	34.1074	37.4787	24.2646	22.9332	29.992	50.5164
AOX1	0.875972	1.3797	4.50036	0.979472	0.237306	0.400769	0.407491	2.20043
AOX2P	0	0	0.205125	0.188829	0	0	0.0229046	0
AOX3P	0	0.0321353	0.147404	0.0405238	0	0	0.0557086	0.0984902
AP1AR	2.88015	4.53663	12.219	12.7784	0.525004	2.46607	4.71619	2.43658
AP1B1	61.3447	80.7823	67.1152	68.2193	42.0209	54.0049	62.9628	63.8002
AP1B1P1	0.110449	0	0.0509241	0	0	0	0	0
AP1B1P2	0	0	0	0	0	0	0	0
AP1G1	21.2936	19.2836	30.9093	60.6543	10.4432	36.5942	24.229	16.2279
AP1G2	53.4077	73.9359	57.6573	145.915	14.6091	66.298	28.0596	73.1194
AP1M1	63.8706	63.9262	58.8968	69.5716	64.6766	72.3899	34.0564	55.0079
AP1M2	106.044	114.886	36.7686	198.633	136.655	119.589	77.5595	111.452
AP1S1	74.8938	63.2584	131.903	68.7618	82.3569	98.884	90.589	74.5659
AP1S2	7.5123	15.6317	22.8075	11.4491	5.35213	5.04593	6.62383	6.31231
AP1S2P1	0	0	0	0	0	0	0	0
AP1S3	3.38377	5.56425	17.4711	5.66628	1.4612	1.80388	4.80863	5.57034
AP2A1	31.4283	46.4471	71.6283	47.0339	18.5429	29.0282	31.7146	36.7707
AP2A2	119.816	194.534	95.3442	109.268	163.699	133.587	127.573	180.343
AP2B1	75.0003	105.16	82.9684	45.4302	65.9472	108.505	76.2653	99.5426
AP2M1	411.016	342.385	353.158	410.244	444.712	384.217	242.581	440.553
AP2S1	327.096	305.976	229.623	105.003	625.937	294.691	138.011	181.869
AP3B1	8.01887	14.4373	18.3591	16.5893	5.08575	8.4859	5.85588	10.1244
AP3B2	0.927881	1.48587	0.209712	1.89872	0.910841	0.176096	0.154551	1.29333
AP3D1	73.2717	117.041	104.027	169.337	53.2269	61.5105	51.07	73.603
AP3M1	11.1806	16.4399	17.9472	16.1244	4.32334	12.0307	8.38117	10.0188
AP3M2	20.2486	9.61124	18.3644	11.0333	6.77017	6.34284	10.8886	14.1471
AP3S1	28.6807	48.569	50.1248	36.8147	12.1097	24.1455	25.1446	35.5145
AP3S2	21.784	16.9846	11.6121	8.55457	16.3154	12.8395	17.9844	32.7231
AP4B1	28.2092	27.1567	23.3339	11.8538	26.3647	27.0864	16.2014	20.6979
AP4B1-AS1	0.0729481	0.211826	0.837105	0.560953	0.393485	0.166132	0.119345	0.300263
AP4E1	2.48905	1.64943	3.72837	2.06265	1.19087	1.65745	2.06859	1.74959
AP4M1	19.4985	16.3415	13.0668	12.8875	25.4776	26.9673	22.9355	29.1272
AP4S1	4.37197	5.4325	4.5509	11.0198	8.72816	14.9503	25.8831	5.12922
AP5B1	0.885172	1.58039	3.71215	3.76121	0.549558	1.5668	1.00257	1.51511
AP5M1	8.0066	10.2691	11.5176	32.3	7.54958	17.7012	13.3795	7.27638
AP5S1	8.95486	9.60145	8.05193	7.7453	12.0632	5.25711	5.92349	11.7745
AP5Z1	56.163	83.4803	91.6393	108.464	201.681	84.3644	52.8266	55.1232
APAF1	1.56336	2.61343	4.95758	3.39199	0.58554	2.09984	1.83253	1.91267
APBA1	0.590532	1.35172	2.36971	6.85408	0.679633	0.867213	1.39306	1.79822
APBA2	6.17404	11.9078	8.87101	7.10814	4.92814	3.07626	11.4782	5.64059
APBA3	34.0125	30.6736	31.0168	40.3235	17.1297	18.2146	15.0549	24.5736
APBB1	20.6163	35.1658	13.5353	25.7448	30.2166	22.8886	16.936	28.2435
APBB1IP	29.7751	14.3291	20.7564	19.127	8.41957	7.2347	6.7126	8.28886
APBB2	10.1679	20.746	27.4564	11.4653	11.6744	10.1062	13.8159	14.8449
APBB3	23.8309	36.9624	35.1397	92.747	16.849	27.1867	38.0643	44.6235
APC	1.27525	2.3171	2.44807	5.01592	1.17406	1.16093	1.18523	1.51599
APC2	0.327677	0.65191	2.13961	3.91421	0.120918	0.198328	0.364449	0.549748
APCDD1	5.69963	15.4656	12.0157	17.5544	7.98494	5.66944	4.28581	8.35571
APCDD1L	0.287165	0.525337	2.90526	0.486712	0	0.682016	0.120808	0.147865
APCDD1L-DT	0.0139155	0.0909175	0.61593	0.504461	0.168887	0.205992	0.0157611	0.153257
APCS	0	0	0.0139959	0	0	0	0	0
APEH	65.096	73.9482	59.5884	101.091	131.284	70.1164	61.8851	66.1142
APELA	0.287109	1.16123	0.416037	1.53194	0.0829648	0.171249	0.170337	2.42287
APEX1	127.268	179.113	152.761	236.996	62.7891	313.81	84.2322	100.941
APEX2	24.8485	23.7539	14.7408	23.6994	14.6474	25.8304	17.6171	19.6169
APH1A	136.281	197.214	154.798	175.542	98.3907	276.748	238.959	170.08
APH1B	10.1572	11.0947	13.771	9.25509	7.58512	8.23363	19.3968	11.4703
API5	29.639	43.881	46.6718	81.4158	15.9642	42.05	30.663	30.6413
API5P1	0	0.024325	0.0257487	0.0613493	0.522458	0.0105987	0.0210844	0
API5P2	0	0	0	0	0	0	0	0
APIP	5.37322	7.91151	8.56888	18.4719	2.00326	5.78257	6.98483	5.25318
APLF	0.752929	1.16922	0.835167	0.635324	0.794607	0.664764	0.568526	0.950501
APLN	2.41091	4.65513	4.10478	2.58929	0.960356	5.85869	0.602577	2.68355
APLNR	6.43206	13.5882	21.0676	1.78817	10.4452	4.12698	2.64914	16.5876
APLP1	2.36607	4.4453	1.14621	41.2401	1.04211	4.49454	1.30906	3.99556
APLP2	401.668	544.208	448.832	1190.09	196.258	218.064	384.419	634.225
APMAP	36.2118	76.1019	50.049	46.4397	29.5953	37.2592	46.7512	50.8594
APOA1	0.274774	0.448811	0.202701	0.286756	1.08381	0.0312884	0.964771	0.426418
APOA1-AS	0	0.228344	0.253219	0.0274238	0	0.0284263	0	0.374914
APOA2	0	0	0.268883	0	0	0.0996101	0	0
APOA4	0	0	0	0	0	0	0	0
APOA5	0	0	0	0.127688	0	0	0	0
APOB	0	0.034069	0	0	0	0	0	0.0179466
APOBEC1	0.129238	0.992151	0	0	0.882288	0.183954	0	0.0161745
APOBEC2	0.158741	1.77111	0.0675596	1.12678	0.222297	0.0695223	0.470232	0.525705
APOBEC3A	3.02219	0.287558	3.7203	1.30543	0.578675	0.735049	2.74174	0.675681
APOBEC3AP1	0	0	0	0.0537964	0	0	0.0554659	0
APOBEC3B	0.765769	0.0244058	6.82885	1.95944	0.722538	4.09405	1.88275	0.719952
APOBEC3B-AS1	0.0203396	0	0	0.0446876	0	0	0.0460745	0
APOBEC3C	25.5625	18.8963	23.8261	10.6889	15.8511	14.5333	18.6718	20.7626
APOBEC3D	18.5136	6.37547	11.076	6.35624	13.6449	4.49026	7.7647	7.41828
APOBEC3F	13.1161	7.04031	7.83456	4.74034	12.4455	5.49661	9.5678	7.0664
APOBEC3G	30.2353	16.2912	25.5833	15.3022	12.726	7.74459	17.8582	9.05371
APOBEC3H	7.29332	2.98241	2.70597	3.2802	3.09806	2.20813	2.35185	5.58404
APOBEC4	0.0179957	0.72897	0.215726	0.039538	0.0819025	0.071721	0.040765	0.396388
APOBR	22.2731	14.0317	11.8376	7.53984	34.5078	8.94384	5.05276	6.97717
APOC1	625.66	1097.48	116.642	598.242	1029.44	561.938	386.519	196.519
APOC1P1	0.973236	1.23433	0.211164	0.849019	16.5886	0.488922	0.713263	0.630508
APOC2	0.0435129	0.255864	0	0.286803	0	0.0990962	0.049284	0.217829
APOC3	0	0.0411779	0	0	0	0	0	0
APOC4	0	0	0	0	0	0	0	0
APOC4-APOC2	0	0	0	0	0	0	0	0
APOD	17.4834	106.928	22.5134	19.336	15.8289	6.95023	21.6937	29.3569
APOE	2222.7	4362.23	885.32	3206.41	1930.17	1806.31	1487.1	1034.86
APOF	0.0579062	0.0108095	0	0.0363498	0	0	0.0187389	0.0579767
APOH	0.647254	0.724948	0.0170529	0.0812609	15.9073	0.547506	29.4287	2.01819
APOL1	122.226	204.786	107.989	74.3036	126.256	191.829	126.5	169.003
APOL2	88.0701	118.042	82.412	45.5763	84.1106	84.1245	74.3346	96.3723
APOL3	52.5244	46.9972	39.2935	28.3189	38.3672	29.1109	22.9502	36.1831
APOL4	4.00677	8.75761	13.9791	13.8854	8.96117	23.2123	4.1522	5.08693
APOL5	0	0	0	0	0	0.0445175	0.01107	0.00978566
APOL6	6.18372	5.1153	6.57677	4.54446	3.53505	3.75077	6.96139	4.67715
APOLD1	2.17546	10.7993	15.7421	4.48167	3.7706	3.29031	4.13172	3.5803
APOM	3.37132	1.25307	1.09153	1.38265	2.72775	3.75361	5.80405	3.45044
APOO	8.79718	9.68148	9.34413	11.4939	7.50217	10.4323	10.9662	11.379
APOOL	0.571417	0.660521	0.648516	2.48675	1.35033	2.41499	1.25707	0.85817
APOOP1	0	0	0	0	0	0	0	0
APOOP2	0	0	0	0	0	0	0	0
APOOP3	0	0	0	0	0	0	0	0
APOOP4	0	0	0	0	0	0	0	0
APOOP5	0	0	0	0	0	0	0	0
APP	81.8266	237.935	228.941	475.266	61.5399	148.204	117.355	131.758
APPBP2	9.68624	13.5166	9.92184	11.1042	4.69742	10.7612	12.7842	9.31906
APPL1	10.1469	9.56346	17.665	24.3716	7.00102	9.00839	12.8778	8.28427
APPL2	12.6784	19.7523	22.3388	25.959	4.68906	10.9837	7.31865	12.6704
APRT	310.928	168.136	112.475	77.2727	285.211	284.091	237.006	203.393
APTR	15.7322	12.4213	12.7511	24.2053	16.1405	26.8627	29.3384	24.1944
APTX	21.6102	17.7657	19.5731	16.6119	24.9808	24.7048	13.8277	14.5633
AQP1	824.873	71.9959	89.408	10.9319	150.28	28.9471	47.1614	90.5264
AQP10	0.170877	0.156301	0.173328	0.00938576	0.0518467	0	0	0.222411
AQP11	0.636944	1.31416	1.5611	2.39373	0.572145	0.448533	0.664467	0.64611
AQP12A	0.0180651	0.0944234	0	0.0198452	0	0.0205707	0	0
AQP12B	0	0.121928	0	0.0128129	0	0.0531254	0	0
AQP2	0.731493	0.0571875	0	0.178572	0.0569091	0.284769	0.0141626	0.0438178
AQP3	378.161	45.9416	37.7241	479.843	22.1092	36.6172	211.714	228.396
AQP4	22.3484	18.2534	12.9338	59.1327	5.07046	5.46479	9.14572	11.879
AQP4-AS1	0.040416	0.448901	0.0652202	1.56505	0.122628	0.161076	0.217438	0.171977
AQP5	440.017	91.0521	4.30488	78.6496	279.527	304.766	1.87444	31.6677
AQP6	1.22314	0.291276	0.0790576	5.70115	0.763047	0.462093	0.0388419	0.291851
AQP7	3.39204	4.4324	0.984475	16.3897	4.83844	0.677094	1.6531	8.2807
AQP7P1	0.162616	0.242848	0.299905	0.625239	0.12335	0.0661324	0.249963	0.337258
AQP7P2	0.0270022	0	0.0124497	0	0	0	0.0152918	0.0270351
AQP7P4	0	0	0	0	0	0	0	0
AQP8	0.319909	0.292619	0.0688325	0.10543	0.291195	0.0485707	0.0966235	0.277592
AQP9	0.695489	2.556	3.13316	3.37442	2.35201	2.78008	0.590798	0.369928
AQR	5.00719	3.13287	8.09727	8.66003	2.37992	4.22992	8.64942	6.43084
AR	0.582993	1.17691	0.498964	1.23486	0.831482	1.67752	3.71674	1.14294
ARAF	125.581	117.303	72.3521	83.6839	197.953	98.5965	135.622	151.628
ARAFP1	0	0	0	0	0	0	0	0
ARAFP2	0	0	0	0	0	0	0	0
ARAFP3	0	0	0	0	0	0	0	0
ARAP1	136.596	80.9624	93.3211	104.191	56.0836	28.9954	44.9629	201.248
ARAP1-AS1	0	0	0	0	0	0	0	0
ARAP1-AS2	0.130992	0.110756	0.646588	0.770286	0.0935173	0.0526448	0.174547	0.146581
ARAP2	6.37252	4.11093	18.7218	7.5068	4.50636	1.63289	5.27033	4.24864
ARAP3	4.60979	11.1358	17.0832	4.23113	6.69104	5.82637	4.56854	8.58882
ARC	1.41966	0.817924	1.06514	1.5312	0.440536	0.492319	1.71028	0.755922
ARCN1	21.1544	31.805	49.3822	76.1174	16.5425	18.2668	22.0204	25.6941
AREG	0.744239	2.09462	13.1318	0.880464	1.34619	0.342245	1.94526	0.0716486
AREL1	10.0673	13.7065	24.5126	59.9529	7.61595	18.0595	14.8304	13.2625
ARF1	345.899	294.547	470.659	712.977	275.095	545.359	526.649	414.5
ARF1P1	0	0	0	0	0	0	0	0
ARF1P2	0.156743	0	0	0.14349	0	0	0	0
ARF1P3	0	0	0	0	0	0	0	0
ARF3	145.031	182.942	213.215	134.675	116.26	127.265	107.699	143.085
ARF4	101.336	128.743	164.607	238.471	45.9822	104.737	90.7689	96.1145
ARF4-AS1	0.288137	0.418345	0.236176	0.457208	1.01996	0.619746	0.290091	1.1219
ARF4P1	0	0	0	0.0285389	0	0.0591646	0	0
ARF4P2	0	0.0349151	0.0492783	0.234822	0.729648	0	0.121055	0.10701
ARF4P3	0	0	0	0	0	0	0	0
ARF4P4	0	0	0	0	0	0	0	0
ARF5	169.968	172.884	197.279	213.681	83.1906	228.86	235.95	243.603
ARF6	43.2916	58.1008	77.0406	154.162	13.604	74.7023	46.6902	44.4377
ARFGAP1	234.51	252.962	309.173	389.684	821.52	237.908	224.027	309.588
ARFGAP2	141.396	141.49	125.943	150.616	153.851	177.711	123.387	159.92
ARFGAP3	21.8094	49.543	43.9083	40.0775	11.3995	24.9256	38.5578	24.9553
ARFGEF1	9.64964	16.4564	17.6983	19.7806	8.41499	14.0983	14.3085	9.58293
ARFGEF2	2.20599	3.75462	6.43878	13.8919	1.2046	2.3079	4.05929	2.65412
ARFGEF3	0.644302	1.49866	0.462584	6.88901	0.541755	2.2053	0.552132	2.33064
ARFIP1	12.4799	15.6451	18.928	35.5122	6.87277	13.6212	19.0707	13.2294
ARFIP2	63.8465	90.6152	68.0167	243.248	83.8972	111.284	68.8658	68.3547
ARFRP1	84.4371	86.1033	70.72	73.2804	187.544	59.7165	57.2409	94.5456
ARG1	0.0635239	0.22827	0.10251	0.261688	0.0963704	0.144669	0.0179873	0.047701
ARG2	0.468016	2.61303	1.54319	7.89895	1.31245	3.69821	1.20475	2.07314
ARGFX	0.028336	0	0.0130647	0	0.0214939	0	0	0.0567411
ARGFXP1	0.014625	0.0955533	0.0539446	0.0160662	0	0	0.066259	0
ARGFXP2	0.17772	0.193523	0.4097	0.0488079	0	0.151777	0.687743	0.014828
ARGLU1	95.1664	89.8621	100.628	149.232	40.8394	62.6834	96.353	105.029
ARHGAP1	72.3123	94.8599	97.9149	85.2176	35.6701	74.4125	78.0059	117.295
ARHGAP10	5.6938	10.0142	6.51581	11.7316	7.95796	8.46197	5.32713	9.11896
ARHGAP11A	1.35107	1.09364	8.25791	3.25735	1.37854	2.70932	2.78967	1.14322
ARHGAP12	8.4932	4.87516	12.6817	22.2738	3.19301	8.2057	16.6134	5.38682
ARHGAP15	29.1638	10.5092	11.4073	8.29899	7.71219	4.51625	8.21784	8.80865
ARHGAP15-AS1	0	0.0869023	0	0	0.134523	0	0	0
ARHGAP16P	0	0	0	0.0398955	0	0	0	0
ARHGAP17	5.03761	7.88268	22.2175	9.35912	0.617431	3.21316	8.7891	8.83788
ARHGAP18	11.2516	13.6896	23.1406	15.7836	11.3321	8.44335	7.42283	8.07462
ARHGAP19	3.13538	2.8078	3.93661	2.42302	1.56155	2.29015	3.5942	2.80201
ARHGAP19-SLIT1	0	0.00568235	0	0.0047771	0	0	0.00492535	0
ARHGAP20	0.246217	0.772824	0.264494	0.345766	0.107823	0.115615	0.623869	0.465078
ARHGAP21	8.03027	11.5258	48.9074	19.1344	5.6558	6.17551	9.60019	10.0416
ARHGAP22	14.665	16.0785	23.1893	13.0734	9.40834	9.69848	4.42187	8.21303
ARHGAP22-IT1	0	0	0.165449	0	0	0	0	0
ARHGAP23P1	0.0714644	0.108947	0.658992	0.314025	0	0	0.242828	0.155028
ARHGAP24	3.75427	3.70479	3.12611	4.3147	2.22295	1.81662	4.21291	2.81262
ARHGAP25	17.8771	7.30373	14.6145	10.4977	5.66215	5.84111	7.92362	6.17389
ARHGAP26	9.76316	16.7369	16.2402	9.31995	14.4108	13.5231	5.54304	13.5182
ARHGAP26-AS1	0	0.159106	0.0160398	0.171975	0.158331	0	0	0.243818
ARHGAP26-IT1	0	0	0.0334025	0.159171	0	0	0.164111	0
ARHGAP27	86.5081	41.4281	65.4425	39.7879	34.9619	38.9361	58.4562	48.7404
ARHGAP27P1-BPTFP1-KPNA2P3	17.1108	3.70655	2.41878	1.6887	5.47856	5.3833	8.65719	9.09413
ARHGAP27P2	5.80067	0.516186	0.632672	2.35248	2.17635	0.189397	0.635807	0.49959
ARHGAP28	0.533904	1.80071	1.92274	1.91013	0.634842	0.829778	0.858042	1.27137
ARHGAP29	2.36656	2.5588	12.3879	7.4531	1.63415	3.13783	2.40365	2.48856
ARHGAP29-AS1	0	0.229567	0.243003	0.321658	0.710732	0.333417	0	0
ARHGAP30	31.9393	20.9834	27.7725	16.2129	13.3085	9.41743	7.68336	13.4951
ARHGAP31	8.32057	4.67136	8.53943	7.27231	5.34561	1.63803	9.38217	4.22952
ARHGAP31-AS1	1.39646	0.882949	1.45387	0.964973	0.478377	0.282122	1.53065	0.24806
ARHGAP32	3.1035	6.37165	9.28637	9.4654	2.04952	2.68476	4.56445	5.30707
ARHGAP33	12.3801	13.7604	17.8385	36.0135	20.6394	22.8629	47.2655	32.481
ARHGAP35	15.2383	18.7068	20.7939	51.1819	20.5291	16.1791	21.6989	23.1982
ARHGAP36	0.00601655	0	0.00554802	0	0.109531	0	0	0
ARHGAP39	5.29985	33.8597	20.6002	19.3363	18.1097	19.7138	12.7986	9.73522
ARHGAP4	210.337	148.05	162.165	118.389	332.526	59.3299	68.043	126.637
ARHGAP40	42.9443	19.1241	21.2182	233.288	63.6493	34.8597	44.0463	24.7642
ARHGAP42	1.0753	3.6414	5.6631	2.32925	1.53941	1.0175	0.849113	2.04708
ARHGAP42P1	0	0	0	0	0	0	0	0
ARHGAP42P2	0	0	0	0	0	0	0	0
ARHGAP42P3	0	0	0	0	0	0	0	0
ARHGAP42P4	0	0	0	0	0	0	0	0
ARHGAP42P5	0	0	0	0	0	0	0	0
ARHGAP44	6.0613	7.55088	3.09067	11.9388	3.26174	4.22571	6.2981	4.93633
ARHGAP45	156.386	83.8991	113.946	159.582	118.63	49.0358	54.3713	99.3832
ARHGAP5	4.73872	9.07475	9.26066	25.5969	4.59962	9.6927	8.70146	5.01645
ARHGAP5-AS1	0.592851	1.86993	0.55611	4.41291	2.35704	3.20081	1.35454	0.78802
ARHGAP6	0.717879	1.17122	1.68746	0.528784	0.352533	0.231532	0.361896	0.793537
ARHGAP8	0.808001	3.3013	1.66856	4.02554	0.466148	1.82718	7.03775	4.02214
ARHGAP9	81.283	29.0253	66.142	25.7243	27.2859	21.6708	28.0798	25.0266
ARHGDIA	135.31	277.62	321.488	269.293	19.5365	104.182	188.339	267.552
ARHGDIB	456.86	237.367	404.454	238.65	289.55	284.225	385.204	372.298
ARHGDIG	0.142171	8.06801	0.412029	0.758592	0.369745	0.99447	0.414071	2.0945
ARHGEF1	388.335	196.67	342.226	221.94	123.08	187.234	220.66	301.92
ARHGEF10	3.56559	5.99038	9.15695	8.00772	2.72339	3.50827	7.41044	9.64031
ARHGEF10L	11.6866	35.8568	27.3183	53.2739	17.985	28.1664	13.1861	27.0474
ARHGEF11	8.52744	15.2488	18.777	33.5616	6.41812	13.3044	20.8176	18.5255
ARHGEF12	11.337	16.9785	19.2252	41.78	10.4075	7.58174	17.7489	21.0507
ARHGEF15	10.6362	10.1326	16.1683	2.62397	23.4095	9.53935	3.86205	16.368
ARHGEF16	40.424	34.7997	17.9933	49.9495	84.7454	56.9324	43.9947	97.1025
ARHGEF17	38.2866	50.0784	70.3266	145.77	31.5733	22.1614	34.9889	80.879
ARHGEF18	23.9278	18.2939	13.1503	14.788	9.74517	8.29661	12.6216	13.6969
ARHGEF19	30.3594	38.7512	31.6433	54.7414	38.276	58.2241	66.8876	85.6158
ARHGEF19-AS1	0	0	0	0	0	0	0	0
ARHGEF2	101.59	48.2339	64.7122	120.258	91.6734	88.8849	71.8204	85.6107
ARHGEF25	10.2585	22.2506	15.4288	6.42412	11.2852	6.44659	6.92172	21.8162
ARHGEF26	1.09844	0.747572	2.53576	8.97883	2.03672	2.69702	4.18595	1.30598
ARHGEF26-AS1	1.04109	1.84312	0.836141	7.74746	18.6472	6.17599	13.3702	6.72487
ARHGEF28	2.35245	5.88319	4.06865	5.07783	5.56101	3.64854	3.64609	8.49716
ARHGEF2-AS1	0.665932	0.274793	0.0646393	0.693048	0	0	0.198488	0.175459
ARHGEF3	15.8514	10.0165	21.5151	39.346	6.39404	9.11102	11.2972	5.36308
ARHGEF33	0.831789	1.19896	0.245129	0.150722	1.65216	0.283171	0.135974	0.815631
ARHGEF34P	0.692608	0.233929	1.29088	1.7216	0.440775	0.56477	0.478659	1.01373
ARHGEF35	1.47659	0.265523	2.56705	1.24261	0.585711	1.72766	2.33986	1.71574
ARHGEF35-AS1	0.893106	1.65841	3.51095	2.86587	7.55895	0.936691	8.46514	1.97664
ARHGEF37	2.26351	4.33196	6.06907	25.5082	7.14254	2.34747	1.38835	3.11699
ARHGEF38	6.07154	5.80459	1.5193	19.0295	3.06572	4.51927	5.83549	2.36049
ARHGEF38-IT1	1.5719	0.644398	0.142107	4.33391	0.70138	0.350966	1.60584	0.586324
ARHGEF39	2.39931	1.7977	2.94319	4.141	4.11579	3.55297	4.59362	1.95594
ARHGEF3-AS1	0	0.0889363	0	0.0373839	0	0	0	0.0340721
ARHGEF4	2.16388	5.77486	6.3566	2.56294	1.55049	1.08352	0.295383	2.87928
ARHGEF40	7.19494	16.1701	18.6528	19.2403	6.21133	11.0329	5.96161	8.80186
ARHGEF5	7.80927	6.28878	9.09911	8.17422	8.5946	9.21984	6.81088	8.62692
ARHGEF6	3.98123	3.29076	7.03219	8.07577	1.48888	1.60603	2.20569	2.43182
ARHGEF7	24.4832	44.3304	29.0542	53.577	12.0301	19.0468	18.8594	49.7804
ARHGEF7-AS1	0	0	0	0.0480984	0	0	0	0
ARHGEF7-AS2	0	0.0148227	0.0209204	0	0	0	0.0385441	0.0113574
ARHGEF7-IT1	0	0	0	0	0	0	0	0
ARHGEF9	5.61256	4.54909	4.66032	7.5351	5.89355	7.52784	9.5735	5.25167
ARHGEF9-IT1	0	0.18645	0.0328939	0.0391867	0.270583	0.243716	0.363626	0
ARID1A	11.415	11.3886	26.6237	82.5046	13.6304	16.1871	16.0839	18.4554
ARID1B	4.38914	7.05648	11.438	12.4669	4.08283	6.93128	5.62898	4.96998
ARID2	2.97144	2.56976	3.42506	6.0148	1.53953	1.99767	3.17398	2.10512
ARID3A	10.7587	11.4513	22.7388	20.0291	6.1541	7.64428	11.861	12.5377
ARID3B	8.25228	6.63427	11.3847	5.04619	3.1176	4.87279	11.5922	7.63297
ARID3BP1	0.0503451	0.0109644	0.278547	0.230441	0	0.0477732	0.133052	0.31924
ARID3C	0.0597647	0	0	0.0875383	0.12089	0.0113423	0.090255	0.0398917
ARID4A	4.65505	3.88216	5.13867	15.753	2.36816	4.32593	7.33199	4.38623
ARID4B	9.09083	6.39996	9.90595	15.096	7.02936	8.52111	13.2348	8.339
ARID5A	43.5673	35.1274	38.0066	25.4959	42.8891	26.863	28.5422	32.7704
ARID5B	3.664	4.72784	10.4767	17.147	0.804018	2.7186	6.83097	3.62764
ARIH1	19.1004	18.7064	30.1364	27.6935	7.42016	15.4427	38.5925	21.5529
ARIH2	28.6256	35.3381	77.6536	91.3935	38.1471	53.9093	70.2763	38.5307
ARIH2OS	1.44241	0.884938	0.721812	1.95169	2.50846	1.91287	1.87279	1.76117
ARIH2P1	0	0	0.00877467	0	0	0	0.0107777	0
ARL1	33.556	49.016	44.8243	104.063	19.4534	39.3478	36.968	27.6366
ARL10	2.07356	3.49078	3.10222	5.98401	1.12297	1.29675	3.98774	2.08084
ARL11	2.67809	4.09042	2.26103	2.18126	2.10111	2.13226	0.624264	1.08952
ARL13A	0.0147169	0.307692	0.230705	0.291008	0	0.0167581	0.183357	0.206288
ARL13B	1.32977	2.2901	3.05611	2.63694	0.962126	0.993943	1.76875	1.02415
ARL14	0.185793	0	0.554285	0	1.02796	1.77961	0	0.131307
ARL14EP	9.15619	10.4331	8.78525	15.4859	5.02671	6.66275	8.14557	6.89661
ARL14EPL	0.13796	0.0676025	0.0159021	0	0.0915666	0	0	0.043165
ARL14EPP1	0.0544052	0	0	0	0	0	0.0205403	0
ARL15	4.64415	8.41079	7.48498	18.7065	4.58885	7.00466	4.42956	8.95292
ARL16	91.915	109.614	46.463	30.6666	296.411	87.9671	67.3533	79.6432
ARL17A	0.830089	1.69389	1.35264	1.23666	0.741783	1.02291	1.88037	0.455397
ARL17B	1.48797	2.54112	1.9155	0.420785	4.35826	1.30851	1.81881	0.619512
ARL2	112.545	82.387	45.5915	23.0219	154.625	105.329	44.9815	97.7505
ARL2BP	25.5575	25.2737	21.009	32.058	15.1676	13.8731	21.2991	27.6719
ARL2BPP1	0	0	0	0	0	0	0	0
ARL2BPP10	0	0	0	0	0	0	0	0
ARL2BPP2	0	0	0	0	0	0	0	0
ARL2BPP3	0	0	0	0	0	0	0	0
ARL2BPP4	0	0	0	1.18009	0	0	0	0.0597528
ARL2BPP5	0	0	0	0	0	0	0	0
ARL2BPP6	0	0	0	0	0	0	0	0
ARL2BPP7	0	0	0	0	0	0	0	0
ARL2BPP8	0	0	0	0	0	0	0	0
ARL2-SNX15	0	0.0153556	0.0162544	0.019364	0	0	0	0.0176486
ARL3	6.41674	7.14739	5.47875	5.63119	7.01117	7.45245	6.79983	7.83393
ARL4A	7.75706	22.2056	29.6628	12.7053	28.0704	30.8015	8.84248	16.6539
ARL4AP1	0	0	0.0183832	0	0	0	0	0
ARL4AP2	1.56683	1.55846	0.452852	0.411037	3.58322	1.651	1.98653	0.866316
ARL4AP3	0	0	0	0	0	0	0	0
ARL4AP4	0.0271326	0.0354543	0.0500393	0	0	0.0308958	0.0614623	0.135828
ARL4AP5	0	0.24528	0.194727	0.0257756	0.213575	0.187025	0.0265755	0.0234921
ARL4C	42.6237	35.2412	55.9961	10.6395	8.84235	15.0522	12.9536	10.6404
ARL4D	5.62361	9.946	41.8714	2.52857	3.69034	12.5689	2.0244	2.17362
ARL5A	11.8662	14.006	24.8531	13.5804	4.78084	8.09616	12.052	8.65731
ARL5AP1	0	0	0	0	0	0	0	0
ARL5AP2	0	0	0	0	0	0	0	0.0264011
ARL5AP3	0	0	0	0.319991	0	0	0	0.0364554
ARL5AP4	0	0	0	0	0	0	0	0
ARL5B	1.39062	1.85797	3.73353	3.22695	0.385194	1.25657	3.70537	1.19481
ARL5C	0.16482	0	0.248703	0.493803	0.295507	0.750722	0.0169709	0.195025
ARL6	2.11386	2.23607	1.61277	1.58957	1.14532	1.71932	1.43938	1.99046
ARL6IP1	62.3435	76.1292	133.899	121.046	25.5639	87.1293	72.204	60.3457
ARL6IP1P1	0	0	0	0	0	0	0	0
ARL6IP1P2	0	0	0	0	0	0	0	0
ARL6IP1P3	0	0	0	0	0	0	0	0
ARL6IP4	11.085	5.73426	6.02	7.66035	6.20142	7.73505	8.41554	5.57334
ARL6IP5	123.11	123.613	107.644	125.374	51.3283	78.8049	66.2024	72.6071
ARL6IP6	2.62165	4.90406	25.0176	9.97836	0.148528	3.77804	4.28771	6.05566
ARL8A	92.8262	102.034	90.1034	88.221	65.3295	116.122	123.111	117.188
ARL8B	44.6854	39.5984	63.3477	62.0404	15.106	30.2136	39.929	29.1487
ARL9	0.647989	0.613151	0.422391	0.601382	1.20339	2.0991	0.12654	0.458619
ARLNC1	0.0150317	0	1.31681	0.132103	0	0.0171166	0.0681015	0.0301001
ARMC1	9.98432	12.7181	23.6242	20.2529	11.3148	15.0362	11.3085	9.87662
ARMC10	12.5256	10.037	20.8931	16.303	11.4794	10.5039	13.0296	11.3175
ARMC10P1	0.0549726	0.0718332	0.0844862	0.0805193	0	0	0.0622636	0.220158
ARMC12	1.93182	1.49996	2.74952	2.72192	0.615873	0.541969	3.13935	1.26141
ARMC2	0.756459	2.1679	1.93412	1.73754	1.56491	1.41932	1.03204	2.35821
ARMC2-AS1	0	0	0	0.275707	0	0.142893	0	0.376923
ARMC3	0.147169	3.91483	1.10506	0.588944	3.97095	1.23292	0.142876	4.71515
ARMC4	0.482891	1.95941	1.79677	0.0465328	1.49087	0.356931	0.0575722	0.97544
ARMC4P1	0.0416435	0	0.0384005	0.0914938	0	0	0.0471666	0
ARMC5	13.3689	11.608	8.74789	13.848	42.4171	9.46387	8.84698	17.5871
ARMC6	39.5998	40.6661	28.7533	34.4534	69.6725	40.437	17.3983	26.9447
ARMC7	33.2548	26.7231	10.478	9.34225	28.098	22.148	30.2456	28.7517
ARMC8	11.2228	11.2281	14.3037	16.679	6.27983	21.8577	11.1795	6.44115
ARMC8P1	0	0	0	0.0958236	0	0	0	0
ARMC9	12.3694	17.9842	19.2759	14.9886	34.5806	19.2516	10.8409	9.21534
ARMCX1	3.68927	6.31335	6.33784	4.02395	2.21087	4.75412	2.34208	3.70033
ARMCX2	12.8941	20.6318	20.5928	26.9842	7.70067	8.65554	34.7265	15.4892
ARMCX3	13.4422	29.0473	21.3267	28.6004	8.4371	14.9904	24.6227	15.2328
ARMCX3-AS1	0	0.0749606	0.0264494	0	0	0	0.0649744	0
ARMCX4	3.53137	2.99817	3.90068	4.25275	2.78611	3.05351	9.63037	6.07871
ARMCX5	2.89644	3.93431	3.65928	2.65926	0.794777	3.90844	4.56282	3.31597
ARMCX5-GPRASP2	1.71356	1.58322	2.05895	1.9965	2.9147	2.81844	3.05828	1.64633
ARMCX6	9.57874	16.7434	14.2435	22.3536	5.13553	21.1436	22.4793	11.2599
ARMCX7P	0.0692348	0.452348	0.0851244	0.43099	0	0.131396	0.496643	0.369702
ARMH1	24.6921	14.7014	20.2967	15.4011	31.3183	23.4273	18.7373	36.1971
ARMH2	0.0345323	0	0	0.455221	0	0	0	0.138298
ARMH3	24.7505	15.4171	24.4734	19.2692	13.1895	15.1155	17.2925	17.6895
ARMH4	0.175859	2.1417	0.687577	0.919574	0.341493	0.400501	0.454138	0.880367
ARMS2	0.463907	0.0673546	0.0475312	0.0566243	0	0.0586945	0.0194605	0.223635
ARMT1	5.83983	10.0626	16.762	7.1833	1.90291	10.2557	5.29848	11.8895
ARNILA	0.436064	0.30682	0.309312	0.0736972	0.457989	0.420154	1.06378	0.570931
ARNT	13.0808	17.8054	23.3269	28.0206	11.2874	20.2534	24.0193	20.0546
ARNT2	6.25558	7.10106	3.01312	0.499083	1.24592	2.23513	2.53327	2.51344
ARNTL	4.39088	24.366	13.5083	17.409	2.82159	6.63742	3.22501	3.8875
ARNTL2	0.964602	2.55641	28.3007	5.97733	0.443134	1.87191	2.36973	1.29224
ARNTL2-AS1	0.0699237	0	0.0483589	0.326459	0	0	0.158395	0
ARPC1A	62.9097	52.3079	103.585	104.153	91.3923	85.751	67.6546	79.5195
ARPC1B	254.867	262.4	343.686	202.905	231.289	220.766	115.442	213.596
ARPC1BP1	0	0	0	0	0	0	0	0
ARPC2	244.573	284.846	444.374	165.019	98.9206	225.49	171.355	187.183
ARPC3	385.194	246.629	230.713	226.421	288.666	372.634	225.583	164.363
ARPC3P1	0.290059	0.206739	0.461995	0.926954	0.0400037	0.930816	0.23893	0.792033
ARPC3P2	0.105476	0.0344566	0	0.173804	0	0.0600526	0.119465	0
ARPC3P5	0.0263196	0.034392	0.02427	0.173478	0.0399287	0.0599402	0.0596207	0
ARPC4	328.866	241.296	185.612	99.1628	289.978	188.697	160.554	197.363
ARPC4-TTLL3	0	0	0	0.0279449	0	0	0	0
ARPC5	67.7012	67.4231	89.5116	76.7526	77.8301	119.321	46.0783	49.4099
ARPC5L	52.2686	26.3108	53.0413	90.7197	27.3033	52.6448	37.3671	39.8305
ARPIN	4.72567	7.48403	9.75892	9.60983	2.88856	6.02546	6.66023	14.4316
ARPIN-AP3S2	0	0	0	0	0	0	0	0
ARPP19	31.5181	30.1064	55.5241	25.723	12.2654	24.4539	40.0146	31.9415
ARPP19P1	0	0	0.0366107	0	0	0.0452091	0	0
ARPP19P2	0	0	0	0	0	0	0	0
ARPP21	0	0.0137362	0.0387739	0	0	0	0.0119063	0.0841991
ARPP21-AS1	0	0	0	0	0	0	0	0
ARR3	0.583639	0.618362	1.03274	1.80215	0.239304	0.197581	0.32159	0.347451
ARRB1	38.4767	57.0926	23.0209	82.4692	65.2111	38.6225	23.9997	79.601
ARRB2	104.515	116.148	119.506	89.4333	113.422	121.699	100.061	77.0688
ARRDC1	197.998	146.483	163.598	390.484	164.156	145.393	229.02	323.272
ARRDC1-AS1	28.8433	18.3005	16.9479	33.9845	42.5837	23.447	27.6808	25.8297
ARRDC2	72.9385	87.0789	87.1591	80.9371	83.1223	47.5574	42.5894	39.2471
ARRDC3	40.1095	36.5597	37.9996	53.7797	12.1301	49.3681	27.8948	32.9128
ARRDC4	4.64399	3.29318	4.64356	14.1538	2.32694	1.96154	1.96712	2.87295
ARRDC5	1.62169	0.885752	0.949464	0.339331	0.507665	0.713244	0.466483	0.524041
ARSA	124.029	177.585	70.0029	57.7432	91.2344	68.2886	127.72	141.504
ARSB	3.72481	7.42348	9.21924	6.13776	7.80819	3.72359	3.10689	5.09533
ARSD	45.9489	31.8407	12.9365	62.0305	52.767	87.5114	95.8704	124.131
ARSD-AS1	0	0	0	0	0	0	0	0
ARSDP1	0	0.13604	0.0106668	0	0.228136	0	0	0
ARSF	0.00693715	0.00906483	0	0.0152414	0.063145	0.0473959	0.0157144	0
ARSFP1	0	0.0385018	0.0543404	0	0	0	0	0
ARSG	2.99222	2.64909	3.19061	4.20787	1.22727	2.11981	2.95854	3.25934
ARSH	0.0599666	0.244871	0.0069121	0.172923	0.0341151	0.256064	0.24621	0.0525347
ARSI	3.38245	7.65313	9.53384	1.43688	5.68754	2.81754	1.05684	3.84534
ARSJ	0.823931	3.94535	4.85762	4.82925	0.967713	1.80984	1.32455	1.9213
ARSK	1.09876	1.81794	2.04097	3.86423	2.19455	1.71022	1.45937	1.45625
ARSL	16.6665	25.436	1.14482	2.4832	58.2978	7.74862	29.4762	35.6954
ARSLP1	0	1.58713	0.27429	0	6.73127	0	0.168452	0
ART1	0	0	0	0.0185795	0	0	0	0.0846678
ART2BP	0	0	0	0	0	0	0	0
ART2P	0	0.0446845	0.0157666	0	0	0	0	0.017119
ART3	0	0.115797	0.0490297	0.136289	0	0.282543	0.0200741	0.017745
ART4	0.718754	0.0792097	0.295457	0.114156	0.183923	0.118329	0.38252	0.494203
ART5	0.608135	1.25379	0.286619	3.32545	2.82926	0.830979	0.535726	0.744181
ARTN	2.00781	5.73536	24.356	7.52316	3.51824	6.62847	5.20047	5.14251
ARV1	10.1798	8.04986	6.686	14.4728	6.71542	14.0147	18.4776	19.3191
ARVCF	19.4313	28.0079	13.83	20.5728	59.1995	27.596	40.8364	69.7341
ARX	0.039095	3.76758	0.189266	15.4772	0.133448	0.00556468	0.182656	1.60974
AS3MT	0.0350782	0.061116	0.512154	0.276165	0	0.0133145	0.576094	0.2517
ASAH1	130.073	86.6596	83.2515	161.607	31.9486	48.0378	210.552	146.939
ASAH2	0.105322	0.00764586	0.275175	0.0578502	0.071014	0.0599651	0.2187	0.0703003
ASAH2B	2.77098	2.36093	2.83554	0.849272	1.96352	2.96737	2.29237	1.14801
ASAP1	5.66579	14.0227	26.3524	24.2771	5.16391	5.45971	6.11047	5.73132
ASAP2	0.190045	0.558749	4.43689	2.03077	0.104841	0.457399	0.601722	0.536233
ASAP3	28.424	34.4008	21.1651	56.3525	42.803	27.5592	23.1356	41.7078
ASB1	19.499	24.7578	32.8961	14.6053	21.4865	18.9465	18.0412	15.6518
ASB10	0	0.0112602	0	0	0	0	0	0
ASB11	0.0407185	3.33432	0.0500635	0.0894615	6.3935	0.00772768	0.015373	0.020384
ASB12	0	0	0.0109925	0	0	0	0	0
ASB13	16.6704	24.1849	25.2242	17.7852	17.6661	17.3153	7.73047	15.8508
ASB14	0.510868	0.295848	0.460378	0.350754	0.78383	0.509009	0.37479	0.290619
ASB15	0	0	0	0	0	0.0213958	0	0
ASB15-AS1	0	0	0	0	0	0	0	0
ASB16	2.60878	2.76738	1.23388	2.38996	5.25747	2.52118	2.45323	1.93728
ASB16-AS1	13.3815	12.459	5.53627	7.87826	20.6133	14.7056	9.07196	9.58752
ASB17	0	0	0	0	0	0	0	0
ASB18	0	0	0	0	0	0	0	0.0087784
ASB2	8.22554	1.69266	4.57887	1.98034	3.02962	5.31009	1.85841	4.0097
ASB3	1.30923	1.06741	0.96995	1.09405	0.831828	2.26809	1.31811	1.35564
ASB4	0.16285	0.0277562	0.150168	0.163341	1.32121	0.403124	2.60634	0.269384
ASB5	0.0523939	0.0171159	0	0.115113	0	0	0.0148357	0
ASB6	15.6083	9.65261	15.6398	35.2961	10.6392	22.8922	10.5419	11.1768
ASB7	3.69233	3.43183	5.15112	3.48699	2.14123	2.88886	3.85152	2.73088
ASB8	16.2388	17.1865	18.6376	33.9566	11.0211	13.3547	14.2516	11.885
ASB9	1.17122	7.33338	1.39502	1.76912	3.6462	1.15307	3.56513	3.50573
ASB9P1	0.10634	0.440027	0.114403	0.253108	0	0.161453	1.06392	0.337155
ASCC1	9.61902	18.7793	19.9486	10.9984	4.24901	11.2995	12.2154	12.473
ASCC2	220.243	150.176	86.7572	99.9358	129.974	108.188	134.547	152.514
ASCC3	3.67569	5.48302	9.01237	9.54645	2.59079	6.82501	3.17196	3.17811
ASCL1	0.0454844	0.148587	0.634378	0.774477	0.146632	0.919325	0.0257585	0
ASCL2	6.04836	4.31367	3.35901	5.14374	7.19558	12.5993	1.65892	4.86282
ASCL3	0	0.314671	0.0807488	0.0240492	0	0	0	0
ASCL4	0.161691	0	0.028673	0.04099	0.00943449	0	0	0.0871703
ASCL5	3.84737	0.282149	0.66068	0.172509	0	1.65405	0.844848	2.63355
ASF1A	5.40932	4.82903	6.85089	14.8821	2.75965	12.6571	3.40496	5.32005
ASF1B	9.64564	13.0329	19.4205	28.9982	16.6679	38.166	8.50076	8.40021
ASGR1	6.05469	7.8005	7.51153	5.23556	11.8414	7.08829	18.1082	4.96651
ASGR2	3.50774	2.21437	1.86863	0.624873	4.18888	0.904106	6.16079	0.450867
ASH1L	5.21498	5.30274	9.81262	22.1914	2.36367	6.76623	10.1297	6.74542
ASH1L-AS1	2.75954	2.59859	1.91621	2.67554	1.22033	2.34081	4.25174	1.51009
ASH1L-IT1	0	0	0	0.137853	0	0.0357233	0.0355329	0
ASH2L	15.9804	12.9977	26.5313	27.3177	7.15646	11.1052	14.0777	14.4079
ASH2LP1	0.0142687	0	0	0	0	0	0	0
ASH2LP2	0	0	0	0	0	0	0	0
ASH2LP3	0	0	0	0	0	0	0	0
ASIC1	4.95466	1.7368	1.95374	2.33473	3.96293	2.95955	0.245935	1.33735
ASIC2	0.108241	0.108799	0.46067	0	0.126315	0.0379242	0.0754442	0.0500182
ASIC3	8.32752	5.17256	5.62093	3.83965	6.62817	4.72329	2.99296	6.9463
ASIC4	0.477238	0.187083	0.203534	0.294898	0.579204	0.0883075	0.601344	0.842157
ASIC4-AS1	0.0270803	0.070772	0.0249715	0	0	0.0616726	0	0
ASIC5	0	0.0325627	0.0306387	0.474502	0	0	0	0
ASIP	0.399547	1.13632	0.520141	0.284005	1.2836	0.61554	0.851838	0.611817
ASL	27.4498	24.367	37.5204	37.5187	52.8682	43.6834	29.8137	48.1706
ASLP1	0.375085	1.15324	0.976592	0.654425	0	0.728598	1.2745	0.861538
ASMT	0.891349	0.457574	0.278871	0.0524561	0.482943	0.163121	0.09014	0.350599
ASMTL	19.1948	18.861	20.8657	13.0747	36.7307	11.6197	19.9467	30.8972
ASMTL-AS1	43.6148	45.084	62.5851	84.6686	73.6639	25.529	93.2786	64.7529
ASNS	27.0971	16.7502	13.5006	11.7992	27.1414	14.1476	23.9203	15.2026
ASNSD1	26.1765	23.11	23.7179	16.7287	9.40428	19.84	21.6889	22.9876
ASNSP1	0	0	0	0	0	0	0	0
ASNSP3	0.0215232	0	0	0.130042	0	0	0.0121889	0
ASNSP4	0	0	0	0	0	0	0.142449	0
ASNSP6	0	0	0	0	0	0	0	0
ASPA	0.879791	0.335309	0.365076	0.0644322	0.711844	0.10853	0.365375	0.601923
ASPDH	0.518872	2.91841	6.92735	1.21435	3.59359	0.256887	2.32521	0.993834
ASPG	1.09298	1.73949	0.323035	9.85177	2.27462	0.271255	0.618973	1.08029
ASPH	36.0289	53.4979	187.359	175.286	41.9595	41.4141	22.5042	37.1668
ASPHD1	45.7859	14.7778	18.598	4.31519	8.53839	5.83167	11.1706	4.68355
ASPHD2	1.98448	2.02418	1.40527	1.46715	0.292168	0.881962	0.70655	0.536547
ASPM	0.286291	0.485533	1.90415	0.79183	0.619144	1.35024	0.910693	0.109777
ASPN	10.5005	46.4189	11.1182	1.61117	7.98549	4.40572	4.92237	11.7025
ASPRV1	0.802384	1.06539	0.554925	0.149278	0.412303	0.35368	0.432415	1.69095
ASPSCR1	94.1645	112.293	41.3293	49.1566	269.799	77.0991	159.699	100.347
ASRGL1	4.02683	8.132	3.88203	2.08255	13.5469	65.3411	4.10185	11.336
ASS1	103.904	102.028	123.594	403.825	91.0967	354.708	57.2872	139.99
ASS1P1	0.0113619	0	0.0838169	0.112333	0	0.0388133	0	0.227515
ASS1P10	0	0.103342	0	0.0868786	0	0	0	0.0452469
ASS1P11	0.0346743	0.0151031	0.0213161	0.012697	0	0.0789673	0.0130911	0.0115722
ASS1P12	0.114545	0.134709	0.29575	0.301997	0	0.143475	0.10379	0.0802791
ASS1P2	0.0459678	0.0150166	0.116567	0.138868	0	0.0916012	0.117145	0.0345179
ASS1P4	0	0	0	0	0	0	0	0
ASS1P5	0	0	0	0	0	0	0	0
ASS1P6	0	0	0	0	0	0	0	0
ASS1P7	0	0.134819	0	0	0	0	0	0
ASS1P8	0	0	0	0	0	0.0247358	0	0
ASS1P9	0	0	0	0	0.0345015	0.0129482	0.0128792	0
ASTE1	3.37739	3.22616	3.10453	5.49484	3.85903	5.80526	2.6511	2.86786
ASTL	0.188751	0.15178	0.254384	0.11165	0	0.115732	0.148005	0.0581479
ASTN1	0.0248096	0.00405237	0.0114388	0.00340679	0	0.00353134	0.00351252	0.0341548
ASTN2	1.17477	1.15687	0.514168	0.888407	0.87819	0.838491	1.33058	2.00721
ASTN2-AS1	0.0080038	0	0.0295221	0.00879247	0	0	0	0
ASXL1	31.1998	30.7804	68.4373	53.6349	36.7012	39.2256	53.0178	33.8524
ASXL2	1.39853	2.41164	4.45747	3.03066	1.21135	1.34206	1.89541	2.29782
ASXL3	0.196634	1.24801	0.388546	0.113148	0.0142052	0.0746357	0.159081	0.553121
ASZ1	0.0352601	0	0.00650285	3.43962	0	0.6665	0	0.035303
ATAD1	11.8101	16.0718	19.6749	2.97466	9.6612	9.25767	12.5044	7.04242
ATAD2	3.02333	4.52933	12.2809	14.6304	3.25657	6.19577	5.1032	1.94109
ATAD2B	3.71494	3.54683	6.64448	5.48345	1.85825	2.60622	4.02527	3.61583
ATAD3A	44.5297	48.286	52.6538	40.4402	118.423	104.434	42.2687	48.3597
ATAD3B	61.6885	50.1891	66.1607	52.4343	175.96	90.7004	78.1306	85.1174
ATAD3C	17.2536	20.5962	4.22995	8.69541	35.4101	6.89253	61.4678	33.1421
ATAD5	0.728301	0.927379	1.18313	0.868157	2.05462	1.93742	1.66383	1.0643
ATAT1	13.9456	14.2696	12.7675	29.412	25.5946	36.9013	39.5035	21.2487
ATCAY	0	0.04887	0.00689738	0.123254	0.0113475	0	0.0338876	0.00748897
ATE1	4.99926	4.18806	8.68962	5.16337	3.59437	3.8504	4.28147	4.11483
ATE1-AS1	0.0591153	0.0193116	0.545118	0.211056	0	0.605831	0.753252	0.32553
ATF1	4.84935	5.43408	15.404	16.059	4.23445	5.28117	6.01942	4.58709
ATF1P1	0	0	0	0	0	0	0	0
ATF2	9.79378	14.1539	16.9468	11.4704	3.46881	11.5432	13.3289	10.4386
ATF3	28.3745	35.8267	11.2697	24.5843	10.7572	19.3256	62.6563	65.7876
ATF4	247.458	240.964	206.52	63.3429	171.197	199.813	218.836	195.939
ATF4P1	0	0	0	0	0	0	0	0
ATF4P3	0.585611	0.539134	0.515462	0.321658	0.424016	0.318262	0.889398	0.533022
ATF4P4	0.00943266	0.0246515	0.0173962	0.0414485	0	0.010741	0.0213674	0.122774
ATF5	44.6129	27.2852	30.8077	21.9117	23.2424	35.2143	18.1833	18.5018
ATF6	7.34498	10.0195	8.35504	10.4834	4.67465	12.5611	8.64621	6.72806
ATF6B	65.6259	98.6831	120.939	233.46	44.8235	143.24	130.576	115.926
ATF7	11.0176	12.275	11.302	8.81978	5.53805	12.1896	12.0497	10.9889
ATF7IP	6.9132	5.34768	15.7492	8.42728	5.04603	6.68382	7.62695	5.07694
ATF7IP2	8.19474	13.771	4.79569	3.31926	13.4738	1.80371	16.375	11.3308
ATG10	2.86854	4.53252	6.38602	4.83888	7.52004	6.17747	3.14024	6.44105
ATG101	25.5156	38.3859	35.126	47.6771	5.35336	24.3495	24.3051	22.5873
ATG10-AS1	0	0	0	0	0	0.0246976	0	0
ATG10-IT1	0.115439	0	0	0	0.262693	0.164312	0	0.0577897
ATG12	15.7412	17.9926	19.3513	15.7991	19.4252	13.6631	11.8701	18.4739
ATG12P2	0	0.0882949	0	0.0371144	0	0.0384712	0	0
ATG13	43.2422	62.0183	48.3046	35.5141	35.5461	55.5817	32.9313	41.0419
ATG14	4.68787	4.99634	5.60344	12.408	7.08471	10.1501	9.43444	5.11728
ATG16L1	15.9296	18.3456	25.7391	19.368	4.98927	13.4041	12.4421	10.0524
ATG16L2	65.8048	70.6955	79.019	173.793	54.1041	28.0017	56.5573	115.918
ATG2A	20.7194	22.0333	29.5825	38.7906	15.8621	27.4323	14.3957	22.1106
ATG2B	5.70218	9.96976	10.8125	35.3787	4.37686	6.39458	12.1612	8.65956
ATG3	26.4185	27.2442	27.84	27.0134	11.8954	24.6438	16.8044	15.68
ATG3P1	0	0	0	0	0	0	0	0
ATG4A	7.03626	7.95754	7.21291	7.76883	5.52691	8.42906	5.42086	5.14058
ATG4AP1	0	0	0	0.0286981	0	0	0	0
ATG4B	172.13	155.038	117.177	105.284	229.381	149.619	206.573	155.311
ATG4C	4.88009	4.29982	4.90293	5.80005	3.14471	3.99042	3.88493	2.84786
ATG4D	16.8791	23.2216	17.7829	44.7599	7.52419	13.0956	12.2605	19.4705
ATG5	5.62406	9.96853	10.6457	8.51318	6.39908	13.2022	4.95166	4.99304
ATG7	27.149	29.6993	31.2619	31.1973	23.5189	16.3512	13.1735	15.3233
ATG9A	54.7784	57.0888	70.3305	45.2639	66.0938	47.0902	33.4155	64.1289
ATG9B	4.88636	8.97333	10.7375	6.10383	7.54554	9.78485	1.0475	4.30174
ATIC	64.9326	69.3876	94.4562	19.903	71.0409	53.1916	47.351	48.9698
ATL1	0.777061	1.42743	2.50273	6.84141	0.0341698	1.03872	0.727057	2.72866
ATL2	23.6299	14.2976	44.9912	26.1389	9.19587	18.2034	24.3435	31.0958
ATL3	15.6938	29.4778	23.5478	16.5842	16.6526	57.463	9.77728	16.6037
ATM	13.3823	11.2891	21.1814	16.7916	8.4796	5.17516	14.5587	8.734
ATMIN	9.34706	5.90802	9.01724	9.4095	5.92851	8.07704	5.79003	5.84163
ATN1	52.7253	110.383	109.242	55.1405	34.6615	67.2859	59.5651	70.8462
ATOH1	0	0	0	0	0	0	0	0
ATOH7	0.0378322	0.185384	0.139544	0.22858	0.272622	0.161548	0.107125	0.104165
ATOH8	38.1197	21.8885	6.24314	0.638202	10.9604	1.9422	47.5875	21.4917
ATOX1	72.5104	84.5929	39.5798	28.6993	205.415	57.1799	42.4022	48.9222
ATP10A	12.6113	11.8244	19.6385	6.22981	7.46967	5.90972	16.7651	8.43999
ATP10B	1.70124	0.258277	0.377544	0.36447	10.7948	1.7684	0.271842	1.39234
ATP10D	2.72572	4.43781	8.07772	3.56563	0.646408	1.51264	2.73237	3.17446
ATP11A	22.3094	26.848	29.0635	103.22	1.92028	11.6543	34.5256	44.2295
ATP11A-AS1	0.218001	0.0670268	0.00591249	0.119741	0.243179	0.0584089	0.101671	0.263204
ATP11AUN	0.00627161	0.0327806	0	0.0344479	0	0	0	0.0188377
ATP11B	6.16323	7.51845	14.093	20.9139	2.20064	4.86048	10.3295	6.85174
ATP11C	2.17731	3.04094	4.72187	1.93452	1.15578	2.19961	1.76351	2.99275
ATP12A	0.0347983	0.212199	0.135485	8.97491	0	0.00440276	0.0218965	0.0154848
ATP13A1	90.6014	81.0974	75.9601	123.834	174.439	79.2106	50.163	72.3379
ATP13A2	62.9664	72.1316	67.3456	59.5627	84.954	91.8901	35.5965	98.732
ATP13A3	6.35348	11.7164	21.0559	22.407	6.50924	8.27449	9.42663	9.65473
ATP13A4	7.92844	13.9688	2.18793	29.9035	25.8952	5.80958	0.726916	22.1462
ATP13A4-AS1	0	0	0.196036	0.467079	0	0	0	0.0946002
ATP13A5	0.248177	0.674192	0.0240896	0.473518	2.3581	0.133863	0.0369859	1.52357
ATP13A5-AS1	0	0.0385827	0	0	0	0	0	0.0295626
ATP1A1	310.308	361.388	256.315	771.838	259.743	250.47	486.157	378.493
ATP1A1-AS1	0.665584	1.11244	1.22751	3.75787	1.54983	0.687398	2.13886	2.58809
ATP1A2	0.735878	0.286089	0.633709	0.0467663	0.156847	0.0138503	0.227312	2.1129
ATP1A3	0.466597	0.552031	0.796566	0.706521	0.248708	0.84005	0.185683	0.549235
ATP1A4	0.10039	0.0728783	0.169717	0.0735218	0	0.0571573	0.0379017	0.0725925
ATP1B1	48.1284	71.3228	81.2773	74.742	10.469	79.7608	112.482	59.1082
ATP1B1P1	0.0153603	0.100357	0.226626	0.0506215	0	0	0.0173975	0
ATP1B2	1.51358	0.911846	1.31414	0.291516	3.08646	0.61554	0.278299	2.10585
ATP1B3	29.9485	78.1783	83.254	57.431	18.6359	59.8119	62.8354	23.3751
ATP1B3-AS1	0.0373794	1.6607	1.44768	0.698066	0	0.808714	1.90517	0.411674
ATP1B3P1	0.017119	0	0.0947151	0.0188058	0	0.05848	0	0
ATP1B4	0	0	0	0	0	0	0	0
ATP23	4.15207	4.2793	5.28474	4.15434	1.53778	52.7844	4.12871	4.02051
ATP2A1	4.00316	5.01564	3.70036	3.23699	2.01456	1.36862	2.00905	2.18355
ATP2A1-AS1	2.29938	1.62047	2.88269	3.17874	3.7627	4.1481	1.58017	2.06938
ATP2A2	22.9625	35.4131	77.6597	82.8204	11.3751	40.6712	34.6412	25.7656
ATP2A3	103.079	53.4603	83.9602	35.5066	60.7304	47.3786	44.5829	60.9755
ATP2B1	5.15728	5.92357	5.57092	5.30363	2.62333	4.1947	5.91491	3.77504
ATP2B1-AS1	0.5998	0.111244	0.378243	1.66213	0.070447	0.154224	0.578544	0.267333
ATP2B2	0.027831	0.0121223	0.0106932	0.165606	0.0422217	0	0.0052537	0.0255428
ATP2B2-IT1	0	0	0	0	0	0	0	0
ATP2B2-IT2	0	0	0	0	0.0420551	0	0	0
ATP2B3	0.00997728	0.0782244	0.0521351	0.595516	0.12109	0.0416574	0.0188343	0.0599366
ATP2B4	11.4032	8.25673	19.9779	10.688	7.17912	10.6466	25.024	12.1252
ATP2C1	13.8474	19.0319	28.6692	33.5409	7.27929	37.2358	9.99058	7.85253
ATP2C2	32.0034	11.7203	29.2527	25.3587	6.42392	19.8227	28.8555	15.2745
ATP2C2-AS1	0.52037	0.208279	0.964016	1.33384	0	0.250897	0.376994	0.64304
ATP4A	0	0	0	0.0551413	0.126916	0.209577	0.00947543	0.0837606
ATP4B	0.0661174	0.370269	0	0.809332	0.286585	0.709856	0.748865	0.567411
ATP5F1A	146.088	196.772	143.338	165.227	85.9344	144.138	103.275	120.132
ATP5F1AP1	0	0	0	0	0	0	0	0
ATP5F1AP2	0.110233	0	0	0	0	0	0.0624264	0.0551835
ATP5F1AP3	0	0	0.00859999	0.0614714	0	0	0	0.00933761
ATP5F1AP4	0	0	0.00807488	0	0	0	0	0
ATP5F1AP7	0	0	0	0	0	0	0	0
ATP5F1AP8	0	0	0	0	0	0	0	0
ATP5F1B	285.185	292.556	428.805	444.78	250.613	294.555	210.222	204.308
ATP5F1BP1	0	0	0	0	0	0	0	0
ATP5F1C	135.509	127.653	170.805	162.274	95.6717	153.034	99.7152	84.9504
ATP5F1CP1	0	0.0205199	0.0144807	0.0345018	0	0	0.0177863	0
ATP5F1D	274.913	203.909	114.136	133.772	753.959	170.039	117.57	231.087
ATP5F1E	199.887	145.104	78.7456	100.06	266.125	223.518	105.446	123.142
ATP5F1EP1	0	0	0	0	0	0	0	0
ATP5F1EP2	1.05866	1.09715	0.504942	0.842158	2.32603	1.53805	0.454821	0.986852
ATP5IF1	227.824	130.369	146.991	155.015	258.724	259.019	193.453	257.552
ATP5MC1	139.93	213.569	58.1373	47.4122	168.22	240.854	89.3568	165.692
ATP5MC1P1	0.370836	0	0	0.0407377	0	0	0	0
ATP5MC1P3	0.411356	0.0447935	0.0948306	0.564862	0.572052	0.27324	0.427088	0.377536
ATP5MC1P4	3.92001	1.66579	1.46941	0	4.35142	3.95564	1.69655	1.97835
ATP5MC1P5	0	0	0	0	0	0	0.0403006	0.0356248
ATP5MC1P6	0	0	0.125827	0	0	0	0	0
ATP5MC1P7	0.10541	0	0	0	0.639658	0	0.238781	0
ATP5MC1P8	0	0	0	0	0	0	0	0
ATP5MC2	229.525	170.269	114.335	84.6658	156.447	223.326	151.992	154.54
ATP5MC2P1	0	0	0	0	0	0	0	0
ATP5MC2P3	0.429907	0	0.243956	0	0	0	0	0.231771
ATP5MC2P4	0.468489	0.174908	1.17259	0.735218	0.203066	0.800202	0.758034	1.07214
ATP5MC3	46.9259	64.9533	57.6671	26.7992	15.1264	46.5117	35.8084	47.8086
ATP5MD	129.019	89.2648	101.482	58.1773	116.214	133.385	94.3352	73.1023
ATP5MDP1	0.397024	0.207518	0.0732214	0.0872292	4.69806	0.361673	0	0.47701
ATP5ME	85.4211	65.0439	41.6526	32.2087	212.153	95.3573	63.9402	78.0593
ATP5MF	197.052	120.537	136.981	131.079	256.821	224.808	200.641	174.49
ATP5MFP1	0	0	0	0	0	0.0681023	0.0677392	0.17964
ATP5MFP3	0	0	0	0	0	0	0	0
ATP5MFP4	1.68445	0.275136	0.53394	0.115652	1.27772	0.359641	0.0596207	0.368923
ATP5MFP5	0	0	0.0492783	0	0.81072	0.243407	0	0
ATP5MFP6	0	0	0	0	0	0	0	0
ATP5MF-PTCD1	0.0125264	0.081842	0.0462039	0	0	0.0998469	0.0141878	0.0501668
ATP5MG	152.691	162.857	107.159	128.59	144.994	117.117	112.466	112.092
ATP5MGL	0	0.137912	0	0.0193236	0	0.0801203	0.0796932	0.140894
ATP5MGP2	0	0.0590526	0.0416726	0	0	0	0.0511856	0
ATP5MGP3	0	0	0	0	0.490966	0	0	0
ATP5MGP4	0	0	0	0	0	0	0	0
ATP5MGP5	0	0	0	0	0	0	0	0
ATP5MGP6	0	0	0	0	0	0	0.104044	0
ATP5MGP7	0	0.059243	0	0	0	0	0	0
ATP5MPL	130.024	113.423	77.2297	122.128	188.654	184.195	116.464	107.027
ATP5PB	57.8771	82.1763	77.09	64.6417	54.7348	102.844	47.3508	36.8877
ATP5PBP1	0.0247006	0.0322765	0.136663	0.0814037	0	0.0562532	0.0559533	0.148384
ATP5PBP2	0	0	0	0	0	0	0	0
ATP5PBP3	0	0	0	0.0235001	0	0	0	0
ATP5PBP4	0	0	0	0	0	0	0	0
ATP5PBP5	0.36986	0.314144	0.221687	0.284413	0.0280552	0.10529	0.14662	0.203671
ATP5PBP6	0	0	0	0	0	0	0	0
ATP5PBP7	0	0	0	0.0203152	0	0	0	0
ATP5PD	75.4498	79.7532	40.4939	47.097	113.41	119.289	73.7469	72.6173
ATP5PDP1	0	0	0	0	0	0	0	0
ATP5PDP2	0	0	0	0	0	0	0	0
ATP5PDP3	0	0	0	0	0	0	0	0
ATP5PDP4	0.295888	0.154656	0	0.0975131	0.987543	0.303234	0.100539	0.296248
ATP5PF	74.3331	58.9863	55.4239	71.0815	70.9461	109.739	51.4129	68.1136
ATP5PFP1	0	0	0	0	0	0	0	0
ATP5PO	45.3244	32.7953	15.0345	16.6241	134.672	80.8881	27.6051	45.1749
ATP5POP1	0	0	0	0	0	0	0	0
ATP6AP1	101.389	154.639	136.652	335.368	133.829	151.627	143.717	130.716
ATP6AP1L	3.13409	3.08516	2.24138	4.07794	4.64899	1.80026	2.27185	2.25232
ATP6AP2	77.7923	123.04	77.5878	105.075	70.8099	58.4509	77.4318	65.0748
ATP6V0A1	56.6278	62.803	31.3434	66.7675	148.116	55.7569	59.0798	47.0624
ATP6V0A2	6.37343	5.16409	9.75832	10.1195	3.6995	6.45104	6.19672	4.91169
ATP6V0A4	0.470199	9.62952	0.709499	1.82194	3.95571	11.1464	0.977975	3.57786
ATP6V0B	185.783	173.59	191.493	159.664	302.219	262.792	149.457	179.314
ATP6V0C	2.0834	2.31187	3.59836	5.70356	1.80609	1.61923	3.12756	4.17187
ATP6V0CP1	0	0.0703653	0.198624	0.207044	0	0.122636	0.121983	0
ATP6V0CP2	0	0	0	0	0	0	0	0.271918
ATP6V0CP3	0.120383	0.432588	0.41628	0.0330612	0	0.0685397	0	0
ATP6V0D1	156.044	134.183	105.859	170.462	141.487	144.42	100.335	104.129
ATP6V0D2	0.248096	0.486284	1.41841	4.02001	0.319923	0.60739	0.252901	0.310498
ATP6V0E1	284.373	304.839	158.637	156.053	174.009	192.347	198.436	195.921
ATP6V0E1P1	0.0621888	0.0812626	0	0.61485	0	0.0708143	0.422621	0
ATP6V0E1P2	0.057366	0.0749606	0.42319	0	0	0.0653226	0	0
ATP6V0E1P3	0	0	0	0	0	0	0	0
ATP6V0E1P4	0	0	0	0	0	0	0	0
ATP6V0E2	15.9971	21.5745	8.19405	43.8047	9.85653	31.5632	28.2086	17.7825
ATP6V0E2-AS1	0.676215	1.35141	0.495177	2.91313	2.89657	1.60795	1.4492	1.11512
ATP6V1A	14.511	17.0401	22.9511	63.1323	4.87212	14.9358	14.3489	10.264
ATP6V1B1	7.48262	5.1216	6.79041	4.7696	4.30443	2.79507	6.93548	18.617
ATP6V1B1-AS1	0	0	0.0125098	0	0	0	0	0.0135828
ATP6V1B2	36.1318	41.879	53.0497	48.7067	17.8902	23.1668	35.6459	37.0328
ATP6V1C1	13.6472	22.2794	24.1207	45.2193	25.7902	19.4311	15.02	12.6403
ATP6V1C2	1.31867	6.7834	4.10201	8.94835	1.62067	3.58285	1.96621	5.54014
ATP6V1D	46.7183	51.8112	49.8689	130.295	29.0731	64.8526	37.6244	55.4373
ATP6V1E1	110.06	137.582	95.9262	59.5729	97.8749	100.168	123.393	98.5025
ATP6V1E1P1	0.330212	0.458459	0.570933	0.204047	0.125239	0.282009	0.46751	0.227297
ATP6V1E2	1.82348	4.54257	4.07095	1.34716	2.65311	1.26284	3.21273	4.34538
ATP6V1F	193.053	174.886	143.66	216.961	122.21	213.071	164.493	178.998
ATP6V1FNB	0.406903	0.76163	2.17017	1.02689	0.300309	2.32923	0.286487	0.462453
ATP6V1G1	88.2814	71.2575	98.464	193.642	39.2049	93.5255	108.658	82.9236
ATP6V1G1P2	0.203102	0.477711	0	0.0892461	0.184872	0	0.0920157	0
ATP6V1G1P3	0	0	0	0	0	0	0.0568526	0
ATP6V1G1P4	0	0	0	0	0	0	0	0
ATP6V1G1P6	0	0	0	0	0	0	0	0
ATP6V1G1P7	0	0	0	0	0	0	0	0
ATP6V1G2	0.687543	0.981992	0.884654	1.08903	0.121285	0.382349	0.380311	1.42479
ATP6V1G2-DDX39B	0	0	0	0	0	0	0	0
ATP6V1G3	0	0.122029	0	3.69319	0	0	0	0
ATP6V1H	32.4767	19.8974	43.9889	27.8202	22.8116	13.5675	31.0573	25.2676
ATP7A	0.67514	0.963988	0.939093	2.46666	0.776808	1.15317	1.59166	1.3823
ATP7B	0.545501	2.05457	0.917273	0.678566	0.00608503	2.09642	0.440672	1.14052
ATP8A1	9.50474	3.08183	5.70304	8.22295	4.15383	2.40896	4.29926	7.16004
ATP8A2	1.8343	0.402566	0.215513	0.0816909	0.504979	0.112903	2.57491	1.17353
ATP8A2P2	0	0	0.0413271	0.00984666	0	0	0	0
ATP8A2P3	0	0	0	0.0107743	0	0	0	0.00981981
ATP8B1	4.44729	8.61348	6.2919	15.7073	2.59708	8.39396	3.97451	6.39848
ATP8B2	10.5894	19.6605	26.0922	23.2658	9.96004	22.275	18.3496	16.7578
ATP8B3	1.96579	7.08988	1.82993	1.45676	3.40726	0.664619	0.333183	3.69793
ATP8B4	2.20949	1.54699	3.04739	0.612019	0.941239	1.06694	0.587989	0.912764
ATP8B5P	0.0690889	0.0773821	0.00910125	0.352378	0.0748664	0.028097	2.55437	0.118582
ATP9A	6.68668	8.33079	8.45959	22.3851	9.65858	8.16921	8.39176	12.8428
ATP9B	10.4172	12.2788	12.2055	16.6605	10.9139	10.8956	9.32693	10.1568
ATPAF1	17.7057	15.042	12.9193	34.1403	16.0116	25.4894	22.6636	17.0086
ATPAF2	22.8558	28.8204	19.67	24.6768	28.8797	31.4924	21.6125	21.4478
ATPSCKMT	6.24346	9.73974	11.2355	19.8962	9.30488	15.2524	9.90637	7.57288
ATR	5.92417	7.8208	8.52022	10.2573	1.9972	8.04366	6.86176	2.67889
ATRAID	152.262	109.347	85.7582	38.108	127.557	126.43	170.905	171.794
ATRIP	5.38198	4.76213	4.88488	8.20966	9.28461	5.99713	4.58926	5.28846
ATRN	3.20188	6.91078	6.18587	6.95359	3.70255	2.25642	4.85905	4.94765
ATRNL1	0.00830163	0.0325434	0	0.136795	0	0	0	0.108053
ATRX	4.11623	4.97378	8.92781	7.70947	4.28338	4.34853	8.75707	4.34063
ATXN1	7.12782	10.3819	13.998	8.94386	4.79693	10.6032	11.4016	8.44665
ATXN10	45.3164	84.7037	53.27	37.6322	18.6717	42.5677	66.6355	46.3054
ATXN1-AS1	1.32309	1.76151	2.32501	2.7698	0.75744	2.10355	4.55225	2.44944
ATXN1L	4.23374	4.21685	10.9971	22.5191	1.3445	7.38774	4.888	4.04118
ATXN2	12.6081	12.1659	18.9155	45.7237	11.0354	12.5378	22.3406	10.2621
ATXN2-AS	2.08647	0.7952	0.774939	5.18897	1.71455	1.22093	3.64325	1.97295
ATXN2L	53.181	87.6205	127.079	122.969	27.9937	59.4214	59.5155	92.0567
ATXN3	6.82322	9.58656	9.7766	19.4372	7.69713	14.304	8.79823	8.23287
ATXN3L	0	0	0	0	0	0	0	0
ATXN7	6.35884	4.73692	11.4216	26.1804	2.34987	2.83443	5.59556	4.67427
ATXN7L1	1.9023	2.58324	3.90044	6.17911	1.17701	2.84573	2.31514	1.85981
ATXN7L2	7.67497	4.84185	6.07899	7.28442	9.09189	10.8014	8.38634	9.72959
ATXN7L3	49.9627	66.2459	86.0219	49.9069	28.5207	64.0161	42.6588	45.5069
ATXN7L3B	12.834	9.87018	15.8818	26.642	4.88205	13.076	12.2218	9.61233
ATXN8OS	0	0	0	0.0129527	0	0	0	0
AUH	6.42577	6.80661	9.80839	15.9652	5.84902	6.91225	6.85992	5.62597
AUNIP	0.17245	0.845031	3.24998	1.19586	1.3408	2.27051	0.598173	0.679848
AUP1	212.602	209.852	167.764	61.2009	326.811	295.087	186.106	267.116
AURKA	2.15012	2.86382	11.6665	10.1137	5.36512	7.18433	11.0105	2.24417
AURKAIP1	288.609	270.072	151.202	163.034	1012.65	404.926	211.762	333.911
AURKAP1	0.0231925	0.0151529	0.0213864	0.0764335	0	0	0.052537	0
AURKAP2	0	0.0551512	0	0.0463651	0	0	0.047804	0
AURKB	10.9314	14.8223	39.5135	10.6512	30.9285	64.3874	17.9207	4.87959
AURKC	3.72743	2.23457	3.06757	10.3175	7.31675	2.44929	1.80069	1.9128
AUTS2	31.9366	38.5938	18.6346	49.0156	34.4469	59.9876	110.97	51.1028
AVEN	12.1291	14.8851	20.0626	4.94224	9.06388	9.20078	8.846	10.5764
AVIL	4.15829	6.15737	9.93782	32.4251	2.50684	2.19177	4.73037	7.98128
AVL9	7.56989	10.1741	23.3411	15.5441	11.7989	14.8472	11.6881	6.99477
AVP	0	3.08561	0.125624	0	1.2056	0.155128	0	0.29553
AVPI1	13.9678	19.6384	11.6259	7.97941	5.83902	4.92094	16.2465	9.8319
AVPR1A	0	0.281779	0.444483	0.529516	0	0	0	0.0254003
AVPR1B	0	0.0903079	0	0.0345095	0	0.00715424	0.0426966	0
AVPR2	0.744125	3.92588	1.01211	0.132835	1.29823	0.349525	0.158028	0.884725
AWAT1	0	0	0	0	0.176214	0	0	0
AWAT2	0.31762	0.340922	0.0627612	0.299072	0.275344	0.645845	0	0
AXDND1	0.054335	0.118333	0.425882	0.0795854	0	0.0412475	0.102569	0.0544012
AXIN1	20.5954	37.4538	25.8896	40.7162	22.9866	23.3542	26.3529	34.826
AXIN2	11.6042	6.57811	12.5754	18.7752	0.99673	4.15518	72.8158	14.694
AXL	24.8795	23.4356	32.0498	7.88932	10.3516	6.39534	12.5727	14.745
AZGP1	29.7096	430.64	14.9106	33.9671	1097.32	77.3106	18.3617	108.032
AZGP1P1	0.098514	0.236003	0	0.324664	0.273997	0.0373926	0.0929832	0.131512
AZGP1P2	0	0	0	0	0	0	0	0
AZI2	3.18435	7.25932	8.13312	11.35	0.45181	3.61297	4.437	2.89005
AZIN1	24.7135	59.7854	97.1717	179.108	15.0651	52.0009	29.0104	29.023
AZIN1-AS1	4.9588	17.4767	3.91941	7.81317	17.9689	6.16284	9.01847	10.9794
AZIN2	18.7104	39.0635	16.3092	10.0559	13.3163	11.8087	8.01883	22.3694
AZU1	1.29324	1.50833	0.551917	0.129152	15.3226	0.68154	0.387376	2.10809
AZU1P1	0	0	0	0	0	0	0	0
B2M	3677.26	2876.21	3405.36	2481.81	898.925	1423.32	3316.67	1948.96
B3GALNT1	2.23502	6.58816	8.42604	3.52872	2.7441	4.80594	1.48355	2.65407
B3GALNT1P1	0	0.0188362	0	0	0.0874747	0	0	0.0144326
B3GALNT2	0.863261	1.92652	5.47387	14.683	1.19191	1.92181	2.28509	1.46642
B3GALNT2P1	0	0	0	0	0	0	0	0
B3GALT1	0.0193537	0.0303476	0.182035	0.0127565	0	0.00881522	0	0.00387546
B3GALT1-AS1	0.0220293	0.143929	1.92981	0	0.3342	0	0	0
B3GALT2	0.227519	0.0729229	0.0989629	0.0707372	0.0455875	0.0244411	0.40356	0.167624
B3GALT4	25.0903	19.5769	13.8777	27.1652	23.6034	20.6263	24.9731	33.6228
B3GALT5	0.0227264	2.57514	0.0898142	0.199726	0.0492537	0.317936	0.00367723	0.0325058
B3GALT5-AS1	0	1.46226	0.0122845	0.292693	0	0	0	0
B3GALT6	17.1242	15.4524	14.7931	20.4921	44.2623	27.9168	15.3431	25.0551
B3GAT1	1.06699	7.16964	1.48137	1.47064	10.1911	2.12962	0.556725	10.5788
B3GAT2	0.0171268	0.0139873	0.12437	0.126997	0	0.00487556	0.0121239	0.0428691
B3GAT3	108.521	111.45	60.8899	71.3501	198.348	101.285	83.4048	143.426
B3GAT3P1	0.156938	0.0227858	0.144717	0.095779	0.026454	0.0397122	0.0987514	0.192047
B3GLCT	3.00735	3.11044	2.28197	1.32879	2.03708	2.36933	1.93564	2.6277
B3GNT10	0.377076	0.6943	1.50148	7.21141	0.416038	0.60503	0.931828	2.17941
B3GNT2	3.64881	5.79215	8.64843	9.83976	1.59095	2.41907	2.00209	4.162
B3GNT2P1	0	0	0	0	0	0	0	0
B3GNT3	14.3644	24.2123	34.7121	19.4854	16.4658	54.0218	0.493805	24.0541
B3GNT4	0.403169	1.87451	1.68595	20.3114	5.63275	4.19585	0.24425	1.36118
B3GNT5	1.79294	3.16285	17.617	3.09667	2.05513	3.30062	1.83895	1.62558
B3GNT6	0.0346387	0.271576	1.24571	8.39045	0.446671	0.147912	0.0980821	0.728299
B3GNT7	10.014	10.7887	23.4683	42.5853	5.59861	33.9578	23.9919	8.88983
B3GNT8	30.3945	22.0249	4.37287	3.81271	15.3268	19.4866	29.7357	27.9027
B3GNT9	2.24046	4.07979	5.98026	21.0925	0.102334	5.03658	3.65634	5.08456
B3GNTL1	20.4651	34.3441	12.0233	9.26109	30.9737	9.5308	32.7416	40.859
B3GNTL1P1	0	0	0.26907	0.0534241	0	0	0	0
B3GNTL1P2	0	0	0	0	0	0	0	0
B4GALNT1	0.811349	4.08119	0.965377	1.62925	0.688232	0.407303	0.444657	1.46745
B4GALNT2	0.0934382	0.122096	0.983682	0.076984	0	0.0088665	0	0.007796
B4GALNT2P1	0	0	0	0	0	0	0	0
B4GALNT3	22.5542	52.0379	23.9537	19.7107	87.0058	36.5571	34.6806	68.444
B4GALNT4	8.64709	84.81	80.9343	36.3488	61.2313	3.77494	0.41403	6.65097
B4GALT1	57.5351	87.0119	102.944	66.1392	29.9467	65.3755	47.0107	52.1263
B4GALT1-AS1	0.997964	0.923701	0.82439	1.23334	1.23011	1.18373	0.44742	0.603671
B4GALT2	44.4799	58.0314	125.661	78.257	121.81	78.2432	34.9334	59.2428
B4GALT3	45.5422	51.6536	62.4878	46.3603	56.6036	91.4311	73.2975	54.5076
B4GALT4	9.13324	20.4142	12.5275	13.7674	6.52854	11.1298	16.8132	10.4507
B4GALT4-AS1	0.0516716	0	0	0	0	0.0882575	0	0
B4GALT5	6.35466	10.3028	17.5026	13.4908	3.60784	8.01218	6.35805	9.00272
B4GALT6	0.315573	1.05381	0.404164	0.57136	0.549672	0.552322	0.311094	0.403723
B4GALT7	39.4349	42.7793	28.4563	72.0091	119.683	60.8966	45.9253	54.6162
B4GAT1	12.5624	6.94905	8.0188	12.6154	9.35408	10.2265	19.0917	16.7816
B9D1	16.5024	38.5105	12.0683	11.1894	34.1391	21.0165	21.4411	20.3369
B9D2	16.6268	14.2601	8.098	7.00331	19.9841	14.9789	8.46918	17.2724
BAALC	1.18974	2.18676	1.76017	11.0734	3.41151	1.96515	0.577516	1.07338
BAALC-AS1	0.801363	1.5036	1.5916	1.39949	1.62097	1.0529	1.32656	1.97499
BAALC-AS2	0.244961	0.120035	0.19765	4.10376	1.53295	0.209203	0	0.0919724
BAAT	0.334516	1.83327	0.0782675	0.0109695	2.36321	1.33035	0.475017	0.894795
BABAM1	73.9744	57.8304	34.8773	26.2301	184.435	101.643	29.7503	40.3547
BABAM2	34.0303	31.6469	18.0389	10.1907	29.954	30.8451	21.124	30.0547
BACE1	7.73255	10.1968	16.13	25.2888	7.70945	6.14981	9.57692	8.77091
BACE2	15.6258	77.4643	24.0412	14.248	17.2331	58.4694	14.8317	13.5189
BACE2-IT1	0	0.0480768	0	0.0404177	0	0	0	0.0736742
BACH1	7.65877	11.9242	17.6089	17.8674	8.86869	12.5365	8.02857	8.94272
BACH1-AS1	0.116636	0.152409	0.430214	0.256258	0	0.265627	0.924739	0.64228
BACH1-IT1	0.427974	0.603976	0.599862	0.282087	0.986887	0.46784	0.232673	0.342796
BACH1-IT2	0.675525	0.269718	0.0519099	0.494726	0.825549	0.790586	0.361306	0.319386
BACH1-IT3	0	0	0.127687	0	0	0	0	0
BACH2	1.1152	1.50604	1.25469	0.474793	0.275226	0.413164	0.447223	0.7693
BAD	84.9648	79.9466	35.4178	32.6885	171.109	94.8489	51.5617	96.8974
BAG1	123.457	53.8027	47.47	154.384	77.6132	75.825	50.5463	76.6681
BAG2	1.23049	2.98344	4.45998	3.74269	0.57729	4.66514	1.52259	3.51438
BAG3	27.3155	36.6615	66.6623	55.8781	8.30398	35.0556	16.1842	21.0282
BAG4	2.95655	3.05609	9.2098	9.75981	4.13943	2.16067	3.59858	4.26351
BAG5	8.16048	8.7847	11.3866	27.0316	8.06538	14.168	8.53767	8.13455
BAG6	140.706	117.055	158.072	449.911	207.38	302.661	220.496	222.28
BAGE2	0	0	0.0130253	0.00775858	0.0857164	0	0	0
BAHD1	8.22683	3.87724	9.85294	9.70933	2.43628	5.36014	9.4118	5.42803
BAIAP2	131.25	78.6097	64.6097	116.366	143.661	57.4833	79.0325	146.197
BAIAP2-DT	28.3179	16.9975	15.0177	18.4588	41.252	18.635	33.1695	32.0561
BAIAP2L1	57.4945	65.8365	47.9739	72.8325	84.9546	78.8651	97.443	77.5414
BAIAP2L2	5.22779	24.4375	6.80567	50.9981	12.1815	4.17609	8.73337	11.6086
BAIAP3	5.89205	11.8513	8.80193	48.5622	38.8818	14.1335	12.3341	57.6016
BAK1	33.2834	17.3275	38.6852	24.7964	22.1941	47.7881	29.3443	32.5817
BAK1P1	2.66678	1.53381	1.19632	0.938816	0.437373	2.68493	2.98549	2.74219
BAK1P2	0	0.116421	0.0821565	0	0	0	0	0.0669023
BAMBI	6.82933	8.60174	4.40274	13.8636	2.75451	33.8544	1.49793	13.4658
BANF1	247.716	312.108	251.736	203.91	224.79	445.651	257.082	310.701
BANF1P1	0	0.279321	0.591339	0.0587056	0	0.0608518	0.181582	0.749068
BANF1P2	0.479136	0.417394	1.12911	0.818765	0	0.181864	0.542684	0.692929
BANF1P3	1.07699	0.985114	2.58211	2.60284	1.38879	2.20745	1.34181	1.13221
BANF1P4	0.104109	0	0	0	0	0	0	0
BANF1P5	0	0	0	0	0.0823241	0	0	0
BANF2	0	0.14781	0	0	0.0429013	0.128805	0	0.0283134
BANK1	5.98591	0.917868	4.55662	1.22121	0.500385	0.730301	1.95093	2.8376
BANP	17.5429	20.4614	25.5682	33.4384	23.7747	25.3687	24.0079	22.7392
BAP1	64.9714	54.2088	67.9488	79.2517	96.6049	74.4383	60.6513	52.832
BARD1	1.98707	3.78215	5.12885	3.4288	1.03237	4.01909	4.29569	3.10687
BARHL1	0.0715048	0.0830541	0	0	0	0.0452347	0.107985	0.00795465
BARHL2	0	0	0	0	0	0	0	0
BARX1	200.889	28.5126	0.127061	2.61651	1.06012	5.31226	0.222951	1.21207
BARX1-DT	3.57784	0.314475	0.0295895	0.282001	0	0.0913472	0	0
BARX2	3.6414	7.99046	4.97318	27.4937	2.16541	4.1834	3.46299	5.59461
BASP1	28.997	61.2017	67.4271	29.2133	6.4714	14.7125	50.3115	32.3404
BASP1-AS1	0	0.0187338	0.0308471	0.0104995	0	0.0217668	0	0.114833
BASP1P1	0	0	0.077956	0	0	0	0	0
BATF	65.9256	62.9428	57.4773	55.4217	177.596	110.95	260.672	21.2908
BATF2	20.0852	8.18408	8.65544	4.8454	7.67439	5.56168	6.32233	6.99431
BATF3	10.5143	11.9221	7.15079	4.48852	9.68737	15.6386	4.05843	6.39334
BAX	303.818	227.071	201.939	124.062	147.052	150.364	104.942	148.71
BAZ1A	12.0246	13.912	24.8409	33.915	22.7719	16.3246	12.1425	9.33915
BAZ1B	13.3108	10.2773	27.2261	31.8837	10.8292	16.5441	18.6202	17.0679
[truncated: 34,421 more rows]
